# Supplementary material for: Ocular trauma among patients attending a tertiary teaching hospital in Zimbabwe
Source: PLoS One. 2023 Oct 4;18(10):e0292392. doi: 10.1371/journal.pone.0292392 (PMC10550172; doi:10.1371/journal.pone.0292392)
Supplement: S1 Dataset — (XLS) [file pone.0292392.s002.xls]

## Sheet: Sheet1
partid	age	ageGroup	gender	yearofvisit	maintypeofinjury	classificationofopen-closed-injury	causeoftrauma	zoneoftrauma	affectedeye	presentingVA_OD_LogMAR	presentingVA_OS_LogMAR	pVI
1	30	Youth	Female	2019	Open-globe injury	Rupture or blunt	undetermined	optic nerve	RE	3	0.7	Blindness
2	35	Youth	Male	2020	Open-globe injury	Rupture or blunt	undetermined	globe	RE	3	0.7	Blindness
3	9	Children	Female	2017	Closed-globe injury	Undocumented	undetermined	globe	RE	3	1	Blindness
4	40	Adult	Male	2018	Open-globe injury	Rupture or blunt	undetermined	optic nerve	RE	3	1	Blindness
5	14	Children	Male	2019	Open-globe injury	Rupture or blunt	undetermined	optic nerve	RE	3	1	Blindness
6	11	Children	Male	2021	Open-globe injury	Rupture or blunt	undetermined	optic nerve	RE	3	1	Blindness
7	26	Youth	Male	2018	Open-globe injury	Rupture or blunt	undetermined	optic nerve	RE	3	1	Blindness
8	18	Youth	Female	2020	Open-globe injury	Rupture or blunt	undetermined	globe	RE	3	1	Blindness
9	12	Children	Male	2020	Open-globe injury	Rupture or blunt	undetermined	globe	RE	3	1	Blindness
10	7	Children	Male	2017	Open-globe injury	Rupture or blunt	undetermined	lens	RE	3	1	Blindness
11	8	Children	Female	2021	Open-globe injury	Rupture or blunt	undetermined	uvea	RE	3	1	Blindness
12	30	Youth	Male	2018	Open-globe injury	Penetrating	stick	cornea	RE	3	1	Blindness
13	47	Adult	Female	2021	Open-globe injury	Penetrating	undetermined	cornea	RE	3	1	Blindness
14	46	Adult	Male	2020	Open-globe injury	Intraocular	undetermined	ac	RE	3	1	Blindness
15	24	Youth	Male	2021	Open-globe injury	Rupture or blunt	undetermined	conjunctiva	BE	3	3	Blindness
16	18	Youth	Male	2021	Open-globe injury	Rupture or blunt	undetermined	optic nerve	RE	2.7	0.3	Blindness
17	70	Elderly	Female	2020	Open-globe injury	Rupture or blunt	undetermined	uvea	RE	2.7	0.3	Blindness
18	40	Adult	Male	2021	Open-globe injury	Rupture or blunt	undetermined	uvea	RE	2.7	0.5	Blindness
19	41	Adult	Female	2018	Closed-globe injury	Undocumented	chemical	cornea	RE	2.7	0.7	Blindness
20	19	Youth	Female	2018	Open-globe injury	Rupture or blunt	undetermined	lens	RE	2.7	0.7	Blindness
21	9	Children	Male	2021	Open-globe injury	Rupture or blunt	undetermined	lens	RE	2.7	0.7	Blindness
22	55	Adult	Male	2018	Open-globe injury	Perforating	undetermined	optic nerve	RE	2.7	0.7	Blindness
23	8	Children	Male	2018	Open-globe injury	Rupture or blunt	undetermined	globe	BE	2.7	1	Blindness
24	7	Children	Male	2017	Open-globe injury	Rupture or blunt	undetermined	vitreous	RE	2.7	1	Blindness
25	17	Children	Male	2021	Open-globe injury	Rupture or blunt	undetermined	optic nerve	RE	2.7	1	Blindness
26	8	Children	Male	2017	Open-globe injury	Rupture or blunt	undetermined	lens	RE	2.7	1	Blindness
27	54	Adult	Male	2019	Open-globe injury	Rupture or blunt	undetermined	vitreous	RE	2.7	1	Blindness
28	17	Children	Female	2021	Open-globe injury	Rupture or blunt	undetermined	globe	RE	2.7	1	Blindness
29	11	Children	Female	2018	Open-globe injury	Rupture or blunt	undetermined	lens	RE	2.7	1	Blindness
30	9	Children	Male	2020	Open-globe injury	Rupture or blunt	undetermined	lens	RE	2.7	1	Blindness
31	6	Children	Female	2021	Open-globe injury	Rupture or blunt	undetermined	lens	RE	2.7	1	Blindness
32	20	Youth	Male	2019	Open-globe injury	Rupture or blunt	undetermined	uvea	RE	2.7	1	Blindness
33	35	Youth	Male	2021	Open-globe injury	Rupture or blunt	undetermined	uvea	RE	2.7	1	Blindness
34	28	Youth	Male	2020	Open-globe injury	Penetrating	undetermined	conjunctiva	RE	2.7	1	Blindness
35	32	Youth	Male	2021	Open-globe injury	Intraocular	undetermined	ac	RE	2.7	1	Blindness
36	34	Youth	Male	2020	Closed-globe injury	Undocumented	chemical	conjunctiva	BE	2.7	2.4	Blindness
37	33	Youth	Male	2017	Open-globe injury	Rupture or blunt	undetermined	uvea	RE	2.7	2.7	Blindness
38	12	Children	Male	2019	Open-globe injury	Rupture or blunt	undetermined	globe	BE	2.4	0.1	Blindness
39	19	Youth	Female	2021	Closed-globe injury	Undocumented	chemical	cornea	RE	2.4	0.2	Blindness
40	50	Adult	Female	2021	Open-globe injury	Rupture or blunt	undetermined	lens	RE	2.4	0.2	Blindness
41	34	Youth	Male	2018	Open-globe injury	Rupture or blunt	undetermined	optic nerve	RE	2.4	0.3	Blindness
42	69	Elderly	Male	2021	Open-globe injury	Rupture or blunt	undetermined	uvea	RE	2.4	0.3	Blindness
43	42	Adult	Male	2018	Open-globe injury	Rupture or blunt	undetermined	optic nerve	RE	2.4	0.4	Blindness
44	25	Youth	Female	2019	Open-globe injury	Rupture or blunt	undetermined	optic nerve	RE	2.4	0.4	Blindness
45	6	Children	Male	2018	Open-globe injury	Intraocular	undetermined	lens	RE	2.4	0.4	Blindness
46	3	Children	Female	2017	Open-globe injury	Penetrating	undetermined	lens	LE	2.4	0.5	Blindness
47	48	Adult	Male	2019	Open-globe injury	Rupture or blunt	undetermined	optic nerve	RE	2.4	0.5	Blindness
48	31	Youth	Female	2019	Open-globe injury	Rupture or blunt	undetermined	vitreous	RE	2.4	0.5	Blindness
49	3	Children	Male	2018	Open-globe injury	Rupture or blunt	undetermined	lens	RE	2.4	0.5	Blindness
50	77	Elderly	Male	2018	Open-globe injury	Rupture or blunt	undetermined	orbit	RE	2.4	0.5	Blindness
51	20	Youth	Female	2021	Open-globe injury	Rupture or blunt	undetermined	retina	BE	2.4	0.7	Blindness
52	5	Children	Female	2018	Open-globe injury	Rupture or blunt	undetermined	lens	LE	2.4	0.7	Blindness
53	20	Youth	Male	2018	Open-globe injury	Rupture or blunt	undetermined	vitreous	RE	2.4	0.7	Blindness
54	28	Youth	Female	2021	Open-globe injury	Rupture or blunt	undetermined	vitreous	RE	2.4	0.7	Blindness
55	33	Youth	Female	2017	Open-globe injury	Rupture or blunt	undetermined	lens	RE	2.4	0.7	Blindness
56	47	Adult	Male	2020	Open-globe injury	Rupture or blunt	undetermined	lens	RE	2.4	0.7	Blindness
57	20	Youth	Female	2021	Open-globe injury	Rupture or blunt	undetermined	lens	RE	2.4	0.7	Blindness
58	35	Youth	Female	2021	Open-globe injury	Rupture or blunt	undetermined	lens	RE	2.4	0.7	Blindness
59	5	Children	Female	2018	Open-globe injury	Rupture or blunt	undetermined	ac	LE	2.4	1	Blindness
60	8	Children	Male	2017	Open-globe injury	Rupture or blunt	undetermined	uvea	LE	2.4	1	Blindness
61	11	Children	Male	2018	Open-globe injury	Rupture or blunt	undetermined	uvea	LE	2.4	1	Blindness
62	14	Children	Male	2018	Open-globe injury	Rupture or blunt	undetermined	uvea	LE	2.4	1	Blindness
63	55	Adult	Male	2019	Closed-globe injury	Undocumented	chemical	cornea	RE	2.4	1	Blindness
64	27	Youth	Male	2017	Open-globe injury	Rupture or blunt	undetermined	vitreous	RE	2.4	1	Blindness
65	31	Youth	Female	2018	Open-globe injury	Rupture or blunt	undetermined	lens	RE	2.4	1	Blindness
66	37	Adult	Male	2018	Open-globe injury	Rupture or blunt	undetermined	optic nerve	RE	2.4	1	Blindness
67	16	Children	Female	2019	Open-globe injury	Rupture or blunt	undetermined	optic nerve	RE	2.4	1	Blindness
68	34	Youth	Male	2019	Open-globe injury	Rupture or blunt	undetermined	optic nerve	RE	2.4	1	Blindness
69	25	Youth	Female	2020	Open-globe injury	Rupture or blunt	undetermined	optic nerve	RE	2.4	1	Blindness
70	20	Youth	Male	2020	Open-globe injury	Rupture or blunt	undetermined	optic nerve	RE	2.4	1	Blindness
71	19	Youth	Male	2020	Open-globe injury	Rupture or blunt	undetermined	orbit	RE	2.4	1	Blindness
72	26	Youth	Female	2020	Open-globe injury	Rupture or blunt	undetermined	vitreous	RE	2.4	1	Blindness
73	25	Youth	Male	2020	Open-globe injury	Rupture or blunt	undetermined	vitreous	RE	2.4	1	Blindness
74	13	Children	Male	2021	Open-globe injury	Rupture or blunt	undetermined	optic nerve	RE	2.4	1	Blindness
75	52	Adult	Male	2021	Open-globe injury	Rupture or blunt	undetermined	vitreous	RE	2.4	1	Blindness
76	40	Adult	Female	2018	Open-globe injury	Rupture or blunt	undetermined	optic nerve	RE	2.4	1	Blindness
77	11	Children	Male	2018	Open-globe injury	Rupture or blunt	undetermined	uvea	RE	2.4	1	Blindness
78	8	Children	Male	2019	Open-globe injury	Rupture or blunt	undetermined	cornea	RE	2.4	1	Blindness
79	4	Children	Female	2017	Open-globe injury	Rupture or blunt	undetermined	lens	RE	2.4	1	Blindness
80	4	Children	Male	2018	Open-globe injury	Rupture or blunt	undetermined	lens	RE	2.4	1	Blindness
81	20	Youth	Male	2019	Open-globe injury	Rupture or blunt	undetermined	lens	RE	2.4	1	Blindness
82	54	Adult	Male	2019	Open-globe injury	Rupture or blunt	undetermined	lens	RE	2.4	1	Blindness
83	54	Adult	Male	2019	Open-globe injury	Rupture or blunt	undetermined	lens	RE	2.4	1	Blindness
84	18	Youth	Male	2020	Open-globe injury	Rupture or blunt	undetermined	lens	RE	2.4	1	Blindness
85	17	Children	Male	2021	Open-globe injury	Rupture or blunt	undetermined	lens	RE	2.4	1	Blindness
86	27	Youth	Male	2021	Open-globe injury	Rupture or blunt	undetermined	lens	RE	2.4	1	Blindness
87	38	Adult	Male	2018	Open-globe injury	Rupture or blunt	undetermined	uvea	RE	2.4	1	Blindness
88	11	Children	Female	2020	Open-globe injury	Rupture or blunt	undetermined	uvea	RE	2.4	1	Blindness
89	42	Adult	Male	2020	Open-globe injury	Rupture or blunt	undetermined	uvea	RE	2.4	1	Blindness
90	33	Youth	Male	2019	Open-globe injury	Perforating	undetermined	retina	RE	2.4	1	Blindness
91	23	Youth	Male	2018	Open-globe injury	Rupture or blunt	undetermined	lens	BE	2.4	2.4	Blindness
92	72	Elderly	Male	2019	Open-globe injury	Rupture or blunt	undetermined	optic nerve	LE	2.4	2.7	Blindness
93	78	Elderly	Female	2021	Closed-globe injury	Undocumented	chemical	conjunctiva	LE	2.4	3	Blindness
94	21	Youth	Male	2021	Open-globe injury	Rupture or blunt	undetermined	globe	LE	1		Blindness
95	13	Children	Female	2018	Open-globe injury	Penetrating	undetermined	sclera	RE	1	0.5	Blindness
96	13	Children	Male	2018	Open-globe injury	Rupture or blunt	undetermined	uvea	BE	1	2.4	Blindness
97	47	Adult	Male	2019	Closed-globe injury	Undocumented	undetermined	optic nerve	LE	1	2.4	Blindness
98	20	Youth	Female	2020	Closed-globe injury	Undocumented	undetermined	lens	LE	1	2.4	Blindness
99	10	Children	Male	2017	Open-globe injury	Rupture or blunt	undetermined	orbit	LE	1	2.4	Blindness
100	34	Youth	Female	2020	Open-globe injury	Rupture or blunt	undetermined	optic nerve	LE	1	2.4	Blindness
101	34	Youth	Female	2020	Open-globe injury	Rupture or blunt	undetermined	orbit	LE	1	2.4	Blindness
102	44	Adult	Male	2020	Open-globe injury	Rupture or blunt	undetermined	orbit	LE	1	2.4	Blindness
103	60	Elderly	Male	2020	Open-globe injury	Rupture or blunt	undetermined	vitreous	LE	1	2.4	Blindness
104	5	Children	Male	2018	Open-globe injury	Rupture or blunt	undetermined	globe	LE	1	2.4	Blindness
105	36	Adult	Male	2021	Open-globe injury	Rupture or blunt	undetermined	globe	LE	1	2.4	Blindness
106	15	Children	Male	2021	Open-globe injury	Rupture or blunt	undetermined	globe	LE	1	2.4	Blindness
107	5	Children	Female	2017	Open-globe injury	Rupture or blunt	undetermined	lens	LE	1	2.4	Blindness
108	5	Children	Male	2017	Open-globe injury	Rupture or blunt	undetermined	lens	LE	1	2.4	Blindness
109	17	Children	Male	2017	Open-globe injury	Rupture or blunt	undetermined	lens	LE	1	2.4	Blindness
110	34	Youth	Male	2018	Open-globe injury	Rupture or blunt	undetermined	lens	LE	1	2.4	Blindness
111	45	Adult	Male	2018	Open-globe injury	Rupture or blunt	undetermined	lens	LE	1	2.4	Blindness
112	21	Youth	Female	2020	Open-globe injury	Rupture or blunt	undetermined	lens	LE	1	2.4	Blindness
113	35	Youth	Female	2020	Open-globe injury	Rupture or blunt	undetermined	lens	LE	1	2.4	Blindness
114	12	Children	Male	2020	Open-globe injury	Rupture or blunt	undetermined	lens	LE	1	2.4	Blindness
115	23	Youth	Male	2020	Open-globe injury	Rupture or blunt	undetermined	lens	LE	1	2.4	Blindness
116	32	Youth	Male	2021	Open-globe injury	Rupture or blunt	undetermined	lens	LE	1	2.4	Blindness
117	43	Adult	Male	2021	Open-globe injury	Rupture or blunt	undetermined	lens	LE	1	2.4	Blindness
118	16	Children	Male	2018	Open-globe injury	Rupture or blunt	undetermined	uvea	LE	1	2.4	Blindness
119	24	Youth	Male	2018	Open-globe injury	Rupture or blunt	undetermined	uvea	LE	1	2.4	Blindness
120	10	Children	Male	2020	Open-globe injury	Rupture or blunt	undetermined	uvea	LE	1	2.4	Blindness
121	27	Youth	Male	2020	Open-globe injury	Rupture or blunt	undetermined	uvea	LE	1	2.4	Blindness
122	24	Youth	Male	2020	Open-globe injury	Intraocular	undetermined	ac	LE	1	2.4	Blindness
123	8	Children	Male	2018	Open-globe injury	Perforating	undetermined	retina	LE	1	2.4	Blindness
124	4	Children	Female	2017	Closed-globe injury	Undocumented	undetermined	lens	RE	1	2.4	Blindness
125	10	Children	Male	2017	Open-globe injury	Rupture or blunt	undetermined	lens	RE	1	2.4	Blindness
126	7	Children	Male	2018	Open-globe injury	Rupture or blunt	undetermined	lens	RE	1	2.4	Blindness
127	50	Adult	Male	2021	Open-globe injury	Rupture or blunt	undetermined	lens	RE	1	2.4	Blindness
128	46	Adult	Male	2018	Closed-globe injury	Undocumented	undetermined	eyelids	LE	1	2.7	Blindness
129	15	Children	Male	2018	Open-globe injury	Rupture or blunt	undetermined	lens	LE	1	2.7	Blindness
130	6	Children	Male	2020	Open-globe injury	Rupture or blunt	undetermined	lens	LE	1	2.7	Blindness
131	32	Youth	Female	2021	Open-globe injury	Rupture or blunt	undetermined	lens	LE	1	2.7	Blindness
132	44	Adult	Male	2020	Open-globe injury	Rupture or blunt	undetermined	uvea	LE	1	2.7	Blindness
133	14	Children	Male	2020	Open-globe injury	Intraocular	undetermined	ac	LE	1	2.7	Blindness
134	9	Children	Male	2021	Open-globe injury	Intraocular	undetermined	ac	LE	1	2.7	Blindness
135	8	Children	Female	2018	Closed-globe injury	Undocumented	undetermined	globe	BE	1	3	Blindness
136	25	Youth	Female	2019	Open-globe injury	Rupture or blunt	undetermined	optic nerve	LE	1	3	Blindness
137	16	Children	Male	2019	Open-globe injury	Rupture or blunt	undetermined	optic nerve	LE	1	3	Blindness
138	26	Youth	Male	2019	Open-globe injury	Rupture or blunt	undetermined	optic nerve	LE	1	3	Blindness
139	30	Youth	Male	2019	Open-globe injury	Rupture or blunt	undetermined	optic nerve	LE	1	3	Blindness
140	34	Youth	Male	2019	Open-globe injury	Rupture or blunt	undetermined	optic nerve	LE	1	3	Blindness
141	20	Youth	Male	2021	Open-globe injury	Rupture or blunt	undetermined	optic nerve	LE	1	3	Blindness
142	8	Children	Male	2018	Open-globe injury	Rupture or blunt	undetermined	globe	LE	1	3	Blindness
143	25	Youth	Male	2018	Open-globe injury	Rupture or blunt	undetermined	iris	LE	1	3	Blindness
144	41	Adult	Female	2020	Open-globe injury	Penetrating	undetermined	cornea	LE	1	3	Blindness
145	38	Adult	Male	2021	Open-globe injury	Intraocular	undetermined	ac	LE	1	3	Blindness
146	7	Children	Female	2018	Open-globe injury	Rupture or blunt	undetermined	conjunctiva	RE	1	3	Blindness
147	21	Youth	Male	2018	Open-globe injury	Rupture or blunt	undetermined	globe	LE	0.7		Blindness
148	53	Adult	Female	2018	Open-globe injury	Rupture or blunt	undetermined	lens	LE	0.7		Blindness
149	29	Youth	Male	2018	Closed-globe injury	Undocumented	chemical	cornea	LE	0.7	2.4	Blindness
150	60	Elderly	Male	2020	Closed-globe injury	Undocumented	undetermined	lens	LE	0.7	2.4	Blindness
151	26	Youth	Male	2017	Open-globe injury	Rupture or blunt	undetermined	optic nerve	LE	0.7	2.4	Blindness
152	15	Children	Male	2019	Open-globe injury	Rupture or blunt	undetermined	optic nerve	LE	0.7	2.4	Blindness
153	15	Children	Male	2020	Open-globe injury	Rupture or blunt	undetermined	optic nerve	LE	0.7	2.4	Blindness
154	8	Children	Female	2021	Open-globe injury	Rupture or blunt	undetermined	lens	LE	0.7	2.4	Blindness
155	15	Children	Male	2021	Open-globe injury	Rupture or blunt	undetermined	lens	LE	0.7	2.4	Blindness
156	6	Children	Male	2020	Closed-globe injury	Undocumented	undetermined	globe	LE	0.7	2.7	Blindness
157	35	Youth	Male	2019	Open-globe injury	Rupture or blunt	undetermined	vitreous	LE	0.7	2.7	Blindness
158	29	Youth	Female	2019	Open-globe injury	Rupture or blunt	undetermined	optic nerve	LE	0.7	3	Blindness
159	29	Youth	Male	2019	Open-globe injury	Rupture or blunt	undetermined	optic nerve	LE	0.7	3	Blindness
160	8	Children	Male	2019	Open-globe injury	Rupture or blunt	undetermined	globe	LE	0.7	3	Blindness
161	66	Elderly	Male	2021	Open-globe injury	Rupture or blunt	undetermined	lens	LE	0.7	3	Blindness
162	27	Youth	Female	2020	Closed-globe injury	Undocumented	undetermined	globe	LE	0.5		Blindness
163	32	Youth	Male	2019	Open-globe injury	Rupture or blunt	undetermined	vitreous	LE	0.5		Blindness
164	56	Adult	Female	2018	Open-globe injury	Rupture or blunt	undetermined	lens	LE	0.5	2.4	Blindness
165	9	Children	Male	2017	Open-globe injury	Intraocular	undetermined	ac	RE	0.5	2.4	Blindness
166	65	Elderly	Female	2020	Open-globe injury	Rupture or blunt	undetermined	globe	LE	0.5	2.7	Blindness
167	9	Children	Male	2018	Open-globe injury	Rupture or blunt	undetermined	lens	LE	0.5	2.7	Blindness
168	33	Youth	Male	2019	Open-globe injury	Rupture or blunt	undetermined	optic nerve	LE	0.5	3	Blindness
169	26	Youth	Male	2018	Open-globe injury	Rupture or blunt	undetermined	globe	LE	0.5	3	Blindness
170	43	Adult	Male	2018	Open-globe injury	Rupture or blunt	undetermined	globe	LE	0.5	3	Blindness
171	44	Adult	Female	2020	Closed-globe injury	Undocumented	undetermined	eyelids	LE	0.4		Blindness
172	52	Adult	Female	2018	Open-globe injury	Rupture or blunt	undetermined	globe	LE	0.4		Blindness
173	20	Youth	Male	2018	Open-globe injury	Rupture or blunt	undetermined	head	LE	0.4		Blindness
174	50	Adult	Male	2019	Open-globe injury	Rupture or blunt	undetermined	lens	LE	0.4	2.4	Blindness
175	60	Elderly	Female	2017	Open-globe injury	Rupture or blunt	undetermined	optic nerve	LE	0.4	2.7	Blindness
176	49	Adult	Male	2021	Open-globe injury	Rupture or blunt	undetermined	optic nerve	LE	0.4	3	Blindness
177	28	Youth	Male	2021	Open-globe injury	Rupture or blunt	undetermined	eyelids	LE	0.3		Blindness
178	70	Elderly	Male	2020	Open-globe injury	Rupture or blunt	undetermined	lens	LE	0.3		Blindness
179	49	Adult	Male	2017	Open-globe injury	Rupture or blunt	undetermined	lens	LE	0.3	2.4	Blindness
180	4	Children	Male	2021	Open-globe injury	Rupture or blunt	undetermined	lens	LE	0.3	2.7	Blindness
181	12	Children	Male	2020	Open-globe injury	Rupture or blunt	undetermined	uvea	LE	0.3	3	Blindness
182	52	Adult	Female	2019	Open-globe injury	Rupture or blunt	undetermined	choroid	LE	0.2	2.4	Blindness
183	73	Elderly	Male	2021	Open-globe injury	Rupture or blunt	undetermined	lens	LE	0.2	2.4	Blindness
184	44	Adult	Male	2018	Open-globe injury	Rupture or blunt	undetermined	optic nerve	LE	0.2	2.7	Blindness
185	60	Elderly	Male	2020	Open-globe injury	Rupture or blunt	undetermined	choroid	LE	0.2	2.7	Blindness
186	5	Children	Male	2021	Open-globe injury	Rupture or blunt	undetermined	lens	LE	0.2	2.7	Blindness
187	62	Elderly	Female	2019	Open-globe injury	Rupture or blunt	undetermined	optic nerve	LE	0.2	3	Blindness
188	22	Youth	Male	2021	Open-globe injury	Perforating	undetermined	globe	LE	0.2	3	Blindness
189	59	Adult	Female	2018	Open-globe injury	Rupture or blunt	undetermined	globe	LE	0.05	3	Blindness
190	7	Children	Female	2017	Open-globe injury	Rupture or blunt	undetermined	globe	RE	0	1	Blindness
191	27	Youth	Female	2018	Closed-globe injury	Undocumented	undetermined	eyelids	LE	1	0.05	Severe VI
192	23	Youth	Male	2017	Open-globe injury	Rupture or blunt	undetermined	orbit	LE	1	0.05	Severe VI
193	42	Adult	Female	2018	Open-globe injury	Rupture or blunt	undetermined	optic nerve	LE	1	0.05	Severe VI
194	20	Youth	Female	2018	Open-globe injury	Rupture or blunt	undetermined	vitreous	LE	1	0.05	Severe VI
195	13	Children	Male	2021	Open-globe injury	Rupture or blunt	undetermined	retina	LE	1	0.05	Severe VI
196	3	Children	Male	2018	Open-globe injury	Rupture or blunt	undetermined	lens	LE	1	0.05	Severe VI
197	4	Children	Male	2017	Closed-globe injury	Undocumented	chemical	cornea	RE	1	0.05	Severe VI
198	6	Children	Male	2018	Open-globe injury	Rupture or blunt	undetermined	uvea	RE	1	0.05	Severe VI
199	33	Youth	Female	2018	Open-globe injury	Rupture or blunt	undetermined	vitreous	LE	0.7	0.05	Severe VI
200	50	Adult	Female	2021	Open-globe injury	Rupture or blunt	undetermined	conjunctiva	LE	0.7	0.05	Severe VI
201	25	Youth	Female	2019	Open-globe injury	Penetrating	undetermined	soft tissue	LE	0.7	0.05	Severe VI
202	47	Adult	Male	2021	Open-globe injury	Rupture or blunt	undetermined	orbit	LE	0.3	0.05	Severe VI
203	45	Adult	Male	2021	Open-globe injury	Penetrating	undetermined	sclera	LE	0.3	0.05	Severe VI
204	81	Elderly	Female	2018	Open-globe injury	Rupture or blunt	undetermined	uvea	LE	0.2	0.05	Severe VI
205	34	Youth	Male	2018	Closed-globe injury	Undocumented	undetermined	face	BE	0.05	0.1	Severe VI
206	30	Youth	Male	2021	Closed-globe injury	Undocumented	undetermined	conjunctiva	RE	0.05	0.3	Severe VI
207	41	Adult	Female	2018	Open-globe injury	Rupture or blunt	undetermined	orbit	BE	0.05	0.4	Severe VI
208	8	Children	Male	2018	Open-globe injury	Rupture or blunt	undetermined	lens	RE	0.05	0.4	Severe VI
209	27	Youth	Male	2018	Open-globe injury	Rupture or blunt	undetermined	uvea	RE	0.05	1	Severe VI
210	38	Adult	Male	2021	Open-globe injury	Rupture or blunt	undetermined	uvea	RE	0.05	1	Severe VI
211	14	Children	Male	2021	Open-globe injury	Penetrating	fish hook	cornea	RE	0.05	1	Severe VI
212	23	Youth	Male	2018	Closed-globe injury	Undocumented	chemical	conjunctiva	BE	0.05	2.4	Severe VI
213	67	Elderly	Male	2018	Open-globe injury	Rupture or blunt	undetermined	adnexa	BE	0.05	2.4	Severe VI
214	71	Elderly	Female	2017	Open-globe injury	Rupture or blunt	undetermined	lens	LE	0.05	2.4	Severe VI
215	35	Youth	Female	2018	Open-globe injury	Rupture or blunt	undetermined	adnexa	BE	3	0.1	Moderate VI
216	30	Youth	Female	2018	Open-globe injury	Rupture or blunt	undetermined	vitreous	LE	1	0.1	Moderate VI
217	36	Adult	Male	2019	Open-globe injury	Rupture or blunt	undetermined	orbit	LE	1	0.1	Moderate VI
218	42	Adult	Male	2019	Open-globe injury	Rupture or blunt	undetermined	vitreous	LE	1	0.1	Moderate VI
219	34	Youth	Male	2020	Open-globe injury	Rupture or blunt	undetermined	ac	LE	1	0.1	Moderate VI
220	31	Youth	Male	2020	Open-globe injury	Rupture or blunt	undetermined	vitreous	LE	1	0.1	Moderate VI
221	34	Youth	Female	2021	Open-globe injury	Rupture or blunt	undetermined	vitreous	LE	1	0.1	Moderate VI
222	38	Adult	Male	2018	Open-globe injury	Rupture or blunt	undetermined	lens	LE	1	0.1	Moderate VI
223	22	Youth	Male	2017	Open-globe injury	Rupture or blunt	undetermined	uvea	LE	1	0.1	Moderate VI
224	30	Youth	Male	2018	Open-globe injury	Rupture or blunt	undetermined	uvea	LE	1	0.1	Moderate VI
225	10	Children	Male	2021	Open-globe injury	Rupture or blunt	undetermined	uvea	LE	1	0.1	Moderate VI
226	2	Children	Female	2018	Open-globe injury	Rupture or blunt	undetermined	lens	LE	1	0.15	Moderate VI
227	41	Adult	Male	2021	Closed-globe injury	Undocumented	chemical	conjunctiva	LE	1	0.2	Moderate VI
228	52	Adult	Female	2018	Closed-globe injury	Undocumented	undetermined	cornea	LE	1	0.2	Moderate VI
229	44	Adult	Male	2020	Closed-globe injury	Undocumented	undetermined	eyelids	LE	1	0.2	Moderate VI
230	28	Youth	Male	2018	Open-globe injury	Rupture or blunt	undetermined	vitreous	LE	1	0.2	Moderate VI
231	17	Children	Female	2019	Open-globe injury	Rupture or blunt	undetermined	lens	LE	1	0.2	Moderate VI
232	21	Youth	Male	2018	Open-globe injury	Rupture or blunt	undetermined	uvea	LE	1	0.2	Moderate VI
233	49	Adult	Male	2019	Open-globe injury	Rupture or blunt	undetermined	uvea	LE	1	0.2	Moderate VI
234	26	Youth	Male	2021	Open-globe injury	Rupture or blunt	undetermined	uvea	LE	1	0.2	Moderate VI
235	47	Adult	Male	2021	Open-globe injury	Rupture or blunt	undetermined	adnexa	BE	1	0.3	Moderate VI
236	26	Youth	Male	2018	Closed-globe injury	Undocumented	undetermined	cornea	LE	1	0.3	Moderate VI
237	11	Children	Male	2018	Closed-globe injury	Undocumented	undetermined	conjunctiva	LE	1	0.3	Moderate VI
238	24	Youth	Male	2018	Open-globe injury	Rupture or blunt	undetermined	vitreous	LE	1	0.3	Moderate VI
239	11	Children	Male	2019	Open-globe injury	Rupture or blunt	undetermined	ac	LE	1	0.3	Moderate VI
240	31	Youth	Male	2020	Open-globe injury	Rupture or blunt	undetermined	ac	LE	1	0.3	Moderate VI
241	35	Youth	Female	2020	Open-globe injury	Rupture or blunt	undetermined	cornea	LE	1	0.3	Moderate VI
242	26	Youth	Male	2018	Open-globe injury	Rupture or blunt	undetermined	uvea	LE	1	0.3	Moderate VI
243	48	Adult	Male	2017	Open-globe injury	Perforating	undetermined	ac	LE	1	0.3	Moderate VI
244	32	Youth	Male	2019	Closed-globe injury	Undocumented	undetermined	lens	LE	0.7	0.1	Moderate VI
245	35	Youth	Male	2020	Open-globe injury	Rupture or blunt	undetermined	uvea	LE	0.7	0.1	Moderate VI
246	47	Adult	Male	2021	Open-globe injury	Rupture or blunt	undetermined	vitreous	LE	0.7	0.1	Moderate VI
247	8	Children	Female	2017	Open-globe injury	Rupture or blunt	undetermined	lens	LE	0.7	0.1	Moderate VI
248	51	Adult	Male	2019	Open-globe injury	Rupture or blunt	undetermined	uvea	LE	0.7	0.1	Moderate VI
249	41	Adult	Female	2021	Open-globe injury	Rupture or blunt	undetermined	uvea	LE	0.7	0.1	Moderate VI
250	8	Children	Female	2018	Closed-globe injury	Undocumented	chemical	cornea	LE	0.7	0.2	Moderate VI
251	4	Children	Male	2018	Open-globe injury	Rupture or blunt	undetermined	retina	LE	0.7	0.2	Moderate VI
252	24	Youth	Female	2018	Open-globe injury	Rupture or blunt	undetermined	vitreous	LE	0.7	0.2	Moderate VI
253	34	Youth	Male	2019	Open-globe injury	Rupture or blunt	undetermined	vitreous	LE	0.7	0.2	Moderate VI
254	4	Children	Male	2021	Open-globe injury	Rupture or blunt	undetermined	vitreous	LE	0.7	0.2	Moderate VI
255	46	Adult	Female	2018	Open-globe injury	Intraocular	undetermined	ac	LE	0.7	0.2	Moderate VI
256	25	Youth	Male	2017	Open-globe injury	Perforating	undetermined	pupil	LE	0.7	0.2	Moderate VI
257	62	Elderly	Female	2018	Closed-globe injury	Undocumented	undetermined	face	LE	0.7	0.3	Moderate VI
258	38	Adult	Female	2020	Closed-globe injury	Undocumented	undetermined	cornea	LE	0.7	0.3	Moderate VI
259	19	Youth	Male	2021	Closed-globe injury	Undocumented	undetermined	conjunctiva	LE	0.7	0.3	Moderate VI
260	29	Youth	Female	2018	Closed-globe injury	Undocumented	undetermined	iris	LE	0.7	0.3	Moderate VI
261	32	Youth	Male	2018	Open-globe injury	Rupture or blunt	undetermined	orbit	LE	0.7	0.3	Moderate VI
262	31	Youth	Female	2020	Open-globe injury	Rupture or blunt	undetermined	ac	LE	0.7	0.3	Moderate VI
263	11	Children	Female	2020	Open-globe injury	Rupture or blunt	undetermined	vitreous	LE	0.7	0.3	Moderate VI
264	22	Youth	Female	2021	Open-globe injury	Rupture or blunt	chemical	cornea	LE	0.7	0.3	Moderate VI
265	4	Children	Male	2018	Closed-globe injury	Undocumented	undetermined	eyelids	LE	0.5	0.1	Moderate VI
266	49	Adult	Male	2021	Open-globe injury	Rupture or blunt	undetermined	uvea	LE	0.5	0.1	Moderate VI
267	45	Adult	Male	2020	Closed-globe injury	Undocumented	chemical	eyelids	BE	0.5	0.2	Moderate VI
268	52	Adult	Male	2021	Open-globe injury	Rupture or blunt	undetermined	lens	LE	0.5	0.2	Moderate VI
269	47	Adult	Male	2018	Open-globe injury	Rupture or blunt	undetermined	lens	LE	0.5	0.2	Moderate VI
270	10	Children	Male	2019	Open-globe injury	Penetrating	undetermined	cornea	LE	0.5	0.2	Moderate VI
271	46	Adult	Male	2018	Closed-globe injury	Undocumented	undetermined	eyelids	LE	0.5	0.3	Moderate VI
272	46	Adult	Male	2019	Open-globe injury	Rupture or blunt	undetermined	vitreous	LE	0.5	0.3	Moderate VI
273	61	Elderly	Male	2019	Open-globe injury	Rupture or blunt	undetermined	lens	LE	0.5	0.3	Moderate VI
274	67	Elderly	Female	2020	Closed-globe injury	Undocumented	chemical	face	RE	0.5	0.3	Moderate VI
275	42	Adult	Female	2018	Open-globe injury	Rupture or blunt	undetermined	vitreous	LE	0.4	0.1	Moderate VI
276	24	Youth	Male	2018	Open-globe injury	Rupture or blunt	undetermined	vitreous	LE	0.4	0.1	Moderate VI
277	34	Youth	Female	2019	Open-globe injury	Rupture or blunt	undetermined	vitreous	LE	0.4	0.1	Moderate VI
278	18	Youth	Female	2021	Open-globe injury	Rupture or blunt	chemical	adnexa	BE	0.4	0.2	Moderate VI
279	43	Adult	Male	2019	Closed-globe injury	Undocumented	undetermined	choroid	BE	0.4	0.3	Moderate VI
280	48	Adult	Female	2018	Open-globe injury	Rupture or blunt	undetermined	adnexa	BE	0.4	0.3	Moderate VI
281	22	Youth	Female	2019	Open-globe injury	Rupture or blunt	undetermined	adnexa	BE	0.4	0.3	Moderate VI
282	24	Youth	Male	2020	Open-globe injury	Rupture or blunt	undetermined	adnexa	BE	0.4	0.3	Moderate VI
283	46	Adult	Male	2019	Open-globe injury	Rupture or blunt	undetermined	face	BE	0.4	0.3	Moderate VI
284	33	Youth	Male	2018	Open-globe injury	Rupture or blunt	undetermined	orbit	LE	0.4	0.3	Moderate VI
285	41	Adult	Female	2021	Open-globe injury	Rupture or blunt	undetermined	vitreous	LE	0.4	0.3	Moderate VI
286	29	Youth	Male	2021	Closed-globe injury	Undocumented	chemical	cornea	LE	0.3	0.1	Moderate VI
287	64	Elderly	Male	2021	Closed-globe injury	Undocumented	undetermined	lens	LE	0.3	0.1	Moderate VI
288	25	Youth	Male	2020	Open-globe injury	Rupture or blunt	undetermined	vitreous	LE	0.3	0.1	Moderate VI
289	85	Elderly	Male	2020	Closed-globe injury	Undocumented	chemical	conjunctiva	BE	0.3	0.2	Moderate VI
290	84	Elderly	Male	2020	Closed-globe injury	Undocumented	chemical	eyelids	BE	0.3	0.2	Moderate VI
291	83	Elderly	Female	2018	Open-globe injury	Rupture or blunt	undetermined	vitreous	LE	0.3	0.2	Moderate VI
292	5	Children	Female	2020	Closed-globe injury	Undocumented	undetermined	face	BE	0.3	0.3	Moderate VI
293	63	Elderly	Male	2018	Closed-globe injury	Undocumented	chemical	face	BE	0.3	0.3	Moderate VI
294	15	Children	Male	2021	Open-globe injury	Rupture or blunt	undetermined	adnexa	BE	0.3	0.3	Moderate VI
295	58	Adult	Male	2020	Open-globe injury	Rupture or blunt	undetermined	vitreous	LE	0.3	0.3	Moderate VI
296	45	Adult	Male	2021	Open-globe injury	Rupture or blunt	undetermined	uvea	LE	0.3	0.3	Moderate VI
297	30	Youth	Female	2019	Open-globe injury	Rupture or blunt	undetermined	vitreous	RE	0.3	0.3	Moderate VI
298	61	Elderly	Male	2019	Open-globe injury	Rupture or blunt	undetermined	vitreous	RE	0.3	0.4	Moderate VI
299	55	Adult	Male	2021	Open-globe injury	Rupture or blunt	undetermined	ac	RE	0.3	0.4	Moderate VI
300	45	Adult	Male	2021	Open-globe injury	Rupture or blunt	undetermined	vitreous	RE	0.3	0.4	Moderate VI
301	33	Youth	Female	2018	Open-globe injury	Rupture or blunt	undetermined	orbit	RE	0.3	0.4	Moderate VI
302	7	Children	Male	2020	Closed-globe injury	Undocumented	undetermined	eyelids	RE	0.3	0.5	Moderate VI
303	28	Youth	Female	2018	Open-globe injury	Rupture or blunt	undetermined	vitreous	RE	0.3	0.5	Moderate VI
304	68	Elderly	Female	2021	Open-globe injury	Rupture or blunt	undetermined	globe	RE	0.3	0.5	Moderate VI
305	86	Elderly	Male	2021	Open-globe injury	Rupture or blunt	undetermined	vitreous	RE	0.3	0.5	Moderate VI
306	31	Youth	Male	2018	Closed-globe injury	Undocumented	chemical	cornea	RE	0.3	0.7	Moderate VI
307	28	Youth	Male	2019	Closed-globe injury	Undocumented	chemical	conjunctiva	RE	0.3	0.7	Moderate VI
308	70	Elderly	Male	2019	Open-globe injury	Rupture or blunt	undetermined	vitreous	RE	0.3	0.7	Moderate VI
309	47	Adult	Male	2019	Open-globe injury	Rupture or blunt	undetermined	lens	RE	0.3	0.7	Moderate VI
310	50	Adult	Male	2018	Open-globe injury	Rupture or blunt	undetermined	uvea	RE	0.3	0.7	Moderate VI
311	25	Youth	Male	2018	Open-globe injury	Penetrating	thermal	conjunctiva	RE	0.3	0.7	Moderate VI
312	11	Children	Male	2020	Closed-globe injury	Undocumented	undetermined	conjunctiva	RE	0.3	1	Moderate VI
313	17	Children	Female	2020	Closed-globe injury	Undocumented	undetermined	eyelids	RE	0.3	1	Moderate VI
314	26	Youth	Male	2018	Open-globe injury	Rupture or blunt	undetermined	vitreous	RE	0.3	1	Moderate VI
315	19	Youth	Female	2020	Open-globe injury	Rupture or blunt	undetermined	orbit	RE	0.3	1	Moderate VI
316	11	Children	Female	2021	Open-globe injury	Rupture or blunt	undetermined	orbit	RE	0.3	1	Moderate VI
317	7	Children	Male	2020	Open-globe injury	Rupture or blunt	undetermined	lens	RE	0.3	1	Moderate VI
318	28	Youth	Male	2018	Open-globe injury	Rupture or blunt	undetermined	uvea	RE	0.3	1	Moderate VI
319	10	Children	Female	2017	Open-globe injury	Rupture or blunt	fight	eyelids	BE	0.2	0.2	Moderate VI
320	36	Adult	Male	2019	Open-globe injury	Rupture or blunt	undetermined	adnexa	BE	0.2	0.2	Moderate VI
321	70	Elderly	Male	2020	Open-globe injury	Intraocular	undetermined	ac	LE	0.2	0.2	Moderate VI
322	55	Adult	Male	2021	Open-globe injury	Rupture or blunt	undetermined	retina	RE	0.2	0.3	Moderate VI
323	41	Adult	Male	2020	Open-globe injury	Rupture or blunt	undetermined	lens	RE	0.2	0.3	Moderate VI
324	6	Children	Female	2019	Open-globe injury	Rupture or blunt	undetermined	sclera	RE	0.2	0.4	Moderate VI
325	6	Children	Male	2019	Open-globe injury	Intraocular	undetermined	ac	BE	0.2	0.5	Moderate VI
326	56	Adult	Male	2018	Closed-globe injury	Undocumented	undetermined	eyelids	RE	0.2	0.5	Moderate VI
327	32	Youth	Male	2017	Open-globe injury	Rupture or blunt	undetermined	lens	RE	0.2	0.5	Moderate VI
328	6	Children	Female	2021	Closed-globe injury	Undocumented	undetermined	conjunctiva	LE	0.2	0.7	Moderate VI
329	5	Children	Male	2017	Closed-globe injury	Undocumented	thermal	eyelids	RE	0.2	0.7	Moderate VI
330	46	Adult	Male	2018	Closed-globe injury	Undocumented	chemical	conjunctiva	RE	0.2	0.7	Moderate VI
331	15	Children	Male	2017	Open-globe injury	Rupture or blunt	stick	cornea	RE	0.2	0.7	Moderate VI
332	26	Youth	Female	2018	Open-globe injury	Rupture or blunt	undetermined	orbit	RE	0.2	0.7	Moderate VI
333	14	Children	Male	2021	Open-globe injury	Rupture or blunt	undetermined	vitreous	RE	0.2	0.7	Moderate VI
334	14	Children	Female	2018	Open-globe injury	Rupture or blunt	undetermined	lens	RE	0.2	0.7	Moderate VI
335	8	Children	Male	2020	Open-globe injury	Rupture or blunt	undetermined	lens	RE	0.2	0.7	Moderate VI
336	7	Children	Male	2021	Open-globe injury	Penetrating	undetermined	cornea	RE	0.2	0.7	Moderate VI
337	46	Adult	Male	2017	Closed-globe injury	Undocumented	fire	face	RE	0.2	1	Moderate VI
338	34	Youth	Male	2018	Open-globe injury	Rupture or blunt	undetermined	vitreous	RE	0.2	1	Moderate VI
339	8	Children	Male	2021	Open-globe injury	Rupture or blunt	undetermined	eyelids	RE	0.2	1	Moderate VI
340	33	Youth	Female	2018	Open-globe injury	Rupture or blunt	undetermined	iris	RE	0.2	1	Moderate VI
341	10	Children	Female	2017	Open-globe injury	Rupture or blunt	undetermined	lens	RE	0.2	1	Moderate VI
342	38	Adult	Male	2020	Open-globe injury	Rupture or blunt	undetermined	lens	RE	0.2	1	Moderate VI
343	33	Youth	Male	2021	Open-globe injury	Rupture or blunt	undetermined	lens	RE	0.2	1	Moderate VI
344	28	Youth	Male	2018	Open-globe injury	Rupture or blunt	undetermined	uvea	RE	0.2	1	Moderate VI
345	37	Adult	Male	2020	Open-globe injury	Rupture or blunt	undetermined	uvea	RE	0.2	1	Moderate VI
346	11	Children	Male	2021	Open-globe injury	Penetrating	undetermined	cornea	RE	0.2	1	Moderate VI
347	15	Children	Female	2021	Open-globe injury	Intraocular	undetermined	ac	RE	0.2	1	Moderate VI
348	51	Adult	Male	2020	Closed-globe injury	Undocumented	undetermined	soft tissue	BE	0.1	0.1	Moderate VI
349	20	Youth	Female	2021	Open-globe injury	Rupture or blunt	undetermined	adnexa	BE	0.1	0.1	Moderate VI
350	22	Youth	Female	2021	Open-globe injury	Rupture or blunt	undetermined	adnexa	BE	0.1	0.1	Moderate VI
351	6	Children	Male	2018	Open-globe injury	Penetrating	undetermined	cornea	RE	0.1	0.1	Moderate VI
352	34	Youth	Female	2021	Open-globe injury	Rupture or blunt	undetermined	vitreous	RE	0.1	0.2	Moderate VI
353	54	Adult	Female	2018	Open-globe injury	Rupture or blunt	undetermined	vitreous	RE	0.1	0.3	Moderate VI
354	50	Adult	Male	2021	Open-globe injury	Rupture or blunt	undetermined	vitreous	RE	0.1	0.3	Moderate VI
355	8	Children	Male	2019	Open-globe injury	Rupture or blunt	undetermined	globe	RE	0.1	0.4	Moderate VI
356	23	Youth	Female	2019	Open-globe injury	Rupture or blunt	undetermined	vitreous	RE	0.1	0.5	Moderate VI
357	33	Youth	Male	2020	Open-globe injury	Rupture or blunt	undetermined	eyelids	RE	0.1	0.5	Moderate VI
358	7	Children	Female	2021	Open-globe injury	Penetrating	undetermined	cornea	LE	0.1	0.7	Moderate VI
359	37	Adult	Female	2018	Open-globe injury	Rupture or blunt	undetermined	ac	RE	0.1	0.7	Moderate VI
360	26	Youth	Male	2019	Open-globe injury	Rupture or blunt	undetermined	vitreous	RE	0.1	0.7	Moderate VI
361	50	Adult	Male	2020	Open-globe injury	Rupture or blunt	undetermined	face	RE	0.1	0.7	Moderate VI
362	5	Children	Male	2019	Open-globe injury	Rupture or blunt	undetermined	cornea	RE	0.1	0.7	Moderate VI
363	7	Children	Female	2019	Open-globe injury	Rupture or blunt	undetermined	lens	RE	0.1	0.7	Moderate VI
364	6	Children	Male	2021	Open-globe injury	Rupture or blunt	undetermined	lens	RE	0.1	0.7	Moderate VI
365	19	Youth	Female	2017	Open-globe injury	Rupture or blunt	undetermined	optic nerve	RE	0.1	1	Moderate VI
366	37	Adult	Male	2018	Open-globe injury	Rupture or blunt	undetermined	vitreous	RE	0.1	1	Moderate VI
367	42	Adult	Male	2018	Open-globe injury	Rupture or blunt	chemical	iris	RE	0.1	1	Moderate VI
368	36	Adult	Female	2018	Open-globe injury	Rupture or blunt	undetermined	uvea	RE	0.1	1	Moderate VI
369	20	Youth	Male	2018	Open-globe injury	Rupture or blunt	undetermined	uvea	RE	0.1	1	Moderate VI
370	60	Elderly	Male	2019	Open-globe injury	Rupture or blunt	undetermined	uvea	RE	0.1	1	Moderate VI
371	81	Elderly	Female	2017	Open-globe injury	Rupture or blunt	undetermined	unknown	BE	0.1	2.4	Moderate VI
372	0	Children	Female	2018	Closed-globe injury	Undocumented	birth	cornea	BE			Moderate VI
373	37	Adult	Male	2018	Closed-globe injury	Undocumented	acid	eyelids	BE			Moderate VI
374	1	Children	Female	2019	Closed-globe injury	Undocumented	undetermined	orbit	BE			Moderate VI
375	3	Children	Female	2019	Open-globe injury	Rupture or blunt	undetermined	adnexa	BE			Moderate VI
376	6	Children	Male	2021	Open-globe injury	Rupture or blunt	undetermined	adnexa	BE			Moderate VI
377	23	Youth	Male	2021	Open-globe injury	Rupture or blunt	undetermined	adnexa	BE			Moderate VI
378	24	Youth	Female	2018	Open-globe injury	Rupture or blunt	assault	face	BE			Moderate VI
379	4	Children	Female	2021	Open-globe injury	Rupture or blunt	undetermined	lens	BE			Moderate VI
380	5	Children	Male	2020	Open-globe injury	Penetrating	undetermined	sclera	BE			Moderate VI
381	1	Children	Female	2017	Closed-globe injury	Undocumented	undetermined	eyelids	LE			Moderate VI
382	1	Children	Female	2018	Closed-globe injury	Undocumented	undetermined	cornea	LE			Moderate VI
383	2	Children	Female	2021	Open-globe injury	Rupture or blunt	undetermined	vitreous	LE			Moderate VI
384	3	Children	Female	2017	Open-globe injury	Rupture or blunt	undetermined	face	LE			Moderate VI
385	3	Children	Male	2020	Open-globe injury	Rupture or blunt	undetermined	eyelids	LE			Moderate VI
386	1	Children	Male	2018	Open-globe injury	Rupture or blunt	undetermined	head	LE			Moderate VI
387	4	Children	Female	2017	Open-globe injury	Rupture or blunt	undetermined	lens	LE			Moderate VI
388	1	Children	Male	2017	Open-globe injury	Rupture or blunt	undetermined	lens	LE			Moderate VI
389	4	Children	Male	2021	Open-globe injury	Penetrating	fb	cornea	LE			Moderate VI
390	1	Children	Female	2018	Open-globe injury	Perforating	undetermined	cornea	LE			Moderate VI
391	3	Children	Male	2017	Open-globe injury	Rupture or blunt	undetermined	face	RE			Moderate VI
392	2	Children	Male	2019	Open-globe injury	Rupture or blunt	undetermined	adnexa	RE			Moderate VI
393	1	Children	Male	2019	Open-globe injury	Rupture or blunt	undetermined	lens	RE			Moderate VI
394	5	Children	Male	2019	Open-globe injury	Penetrating	undetermined	cornea	RE			Moderate VI
395	40	Adult	Male	2020	Open-globe injury	Rupture or blunt	undetermined	orbit	RE		0.4	Moderate VI
396	32	Youth	Female	2020	Open-globe injury	Rupture or blunt	undetermined	uvea	RE		0.7	Moderate VI
397	7	Children	Male	2017	Open-globe injury	Penetrating	fb	eyelids	RE		0.7	Moderate VI
398	17	Children	Female	2017	Open-globe injury	Rupture or blunt	fall	eyelids	RE		1	Moderate VI
399	25	Youth	Male	2017	Open-globe injury	Rupture or blunt	undetermined	optic nerve	RE		1	Moderate VI
400	4	Children	Female	2021	Open-globe injury	Rupture or blunt	undetermined	uvea	RE		1	Moderate VI
401	51	Adult	Male	2019	Closed-globe injury	Undocumented	undetermined	conjunctiva	BE	1	0.4	Mild VI
402	33	Youth	Male	2018	Closed-globe injury	Undocumented	frame	cornea	LE	1	0.4	Mild VI
403	39	Adult	Male	2018	Closed-globe injury	Undocumented	undetermined	cornea	LE	1	0.4	Mild VI
404	34	Youth	Male	2019	Closed-globe injury	Undocumented	undetermined	eyelids	LE	1	0.4	Mild VI
405	37	Adult	Male	2020	Closed-globe injury	Undocumented	undetermined	eyelids	LE	1	0.4	Mild VI
406	6	Children	Female	2017	Closed-globe injury	Undocumented	undetermined	conjunctiva	LE	1	0.4	Mild VI
407	39	Adult	Male	2017	Open-globe injury	Rupture or blunt	undetermined	orbit	LE	1	0.4	Mild VI
408	50	Adult	Female	2018	Open-globe injury	Rupture or blunt	undetermined	ac	LE	1	0.4	Mild VI
409	35	Youth	Male	2018	Open-globe injury	Rupture or blunt	undetermined	orbit	LE	1	0.4	Mild VI
410	37	Adult	Male	2018	Open-globe injury	Rupture or blunt	undetermined	vitreous	LE	1	0.4	Mild VI
411	34	Youth	Male	2019	Open-globe injury	Rupture or blunt	undetermined	ac	LE	1	0.4	Mild VI
412	36	Adult	Female	2019	Open-globe injury	Rupture or blunt	undetermined	vitreous	LE	1	0.4	Mild VI
413	3	Children	Male	2019	Open-globe injury	Rupture or blunt	undetermined	vitreous	LE	1	0.4	Mild VI
414	25	Youth	Male	2019	Open-globe injury	Rupture or blunt	undetermined	vitreous	LE	1	0.4	Mild VI
415	25	Youth	Male	2020	Open-globe injury	Rupture or blunt	undetermined	adnexa	LE	1	0.4	Mild VI
416	27	Youth	Female	2020	Open-globe injury	Rupture or blunt	undetermined	orbit	LE	1	0.4	Mild VI
417	42	Adult	Female	2020	Open-globe injury	Rupture or blunt	undetermined	vitreous	LE	1	0.4	Mild VI
418	29	Youth	Male	2020	Open-globe injury	Rupture or blunt	undetermined	vitreous	LE	1	0.4	Mild VI
419	50	Adult	Male	2021	Open-globe injury	Rupture or blunt	undetermined	ac	LE	1	0.4	Mild VI
420	23	Youth	Male	2021	Open-globe injury	Rupture or blunt	undetermined	cornea	LE	1	0.4	Mild VI
421	11	Children	Male	2021	Open-globe injury	Rupture or blunt	undetermined	vitreous	LE	1	0.4	Mild VI
422	11	Children	Male	2018	Open-globe injury	Rupture or blunt	undetermined	globe	LE	1	0.4	Mild VI
423	40	Adult	Male	2019	Open-globe injury	Rupture or blunt	undetermined	lens	LE	1	0.4	Mild VI
424	36	Adult	Male	2019	Open-globe injury	Rupture or blunt	undetermined	uvea	LE	1	0.4	Mild VI
425	83	Elderly	Male	2019	Open-globe injury	Rupture or blunt	undetermined	uvea	LE	1	0.4	Mild VI
426	11	Children	Male	2021	Open-globe injury	Rupture or blunt	undetermined	uvea	LE	1	0.4	Mild VI
427	6	Children	Male	2018	Closed-globe injury	Undocumented	chemical	cornea	RE	1	0.4	Mild VI
428	59	Adult	Male	2018	Open-globe injury	Rupture or blunt	undetermined	ac	RE	1	0.4	Mild VI
429	54	Adult	Female	2021	Open-globe injury	Rupture or blunt	undetermined	cornea	RE	1	0.4	Mild VI
430	8	Children	Male	2018	Open-globe injury	Intraocular	undetermined	ac	RE	1	0.4	Mild VI
431	27	Youth	Male	2019	Open-globe injury	Rupture or blunt	undetermined	face	BE	0.7	0.4	Mild VI
432	25	Youth	Female	2021	Open-globe injury	Rupture or blunt	undetermined	face	BE	0.7	0.4	Mild VI
433	5	Children	Male	2021	Closed-globe injury	Undocumented	undetermined	soft tissue	LE	0.7	0.4	Mild VI
434	25	Youth	Female	2019	Closed-globe injury	Undocumented	undetermined	conjunctiva	LE	0.7	0.4	Mild VI
435	37	Adult	Male	2019	Open-globe injury	Rupture or blunt	undetermined	vitreous	LE	0.7	0.4	Mild VI
436	42	Adult	Male	2019	Open-globe injury	Rupture or blunt	undetermined	vitreous	LE	0.7	0.4	Mild VI
437	42	Adult	Male	2019	Open-globe injury	Rupture or blunt	undetermined	vitreous	LE	0.7	0.4	Mild VI
438	46	Adult	Male	2020	Open-globe injury	Rupture or blunt	undetermined	vitreous	LE	0.7	0.4	Mild VI
439	39	Adult	Male	2021	Open-globe injury	Rupture or blunt	undetermined	vitreous	LE	0.7	0.4	Mild VI
440	40	Adult	Male	2021	Open-globe injury	Rupture or blunt	undetermined	ac	LE	0.7	0.4	Mild VI
441	10	Children	Male	2018	Open-globe injury	Rupture or blunt	undetermined	lens	LE	0.7	0.4	Mild VI
442	12	Children	Male	2021	Open-globe injury	Rupture or blunt	undetermined	lens	LE	0.7	0.4	Mild VI
443	45	Adult	Male	2018	Open-globe injury	Rupture or blunt	undetermined	uvea	LE	0.7	0.4	Mild VI
444	39	Adult	Male	2019	Open-globe injury	Rupture or blunt	undetermined	uvea	LE	0.7	0.4	Mild VI
445	47	Adult	Male	2017	Open-globe injury	Perforating	undetermined	ac	LE	0.7	0.4	Mild VI
446	45	Adult	Male	2021	Open-globe injury	Rupture or blunt	undetermined	cornea	RE	0.7	0.4	Mild VI
447	67	Elderly	Male	2018	Closed-globe injury	Undocumented	undetermined	conjunctiva	BE	0.5	0.4	Mild VI
448	25	Youth	Female	2021	Open-globe injury	Rupture or blunt	undetermined	face	BE	0.5	0.4	Mild VI
449	4	Children	Male	2019	Open-globe injury	Rupture or blunt	undetermined	vitreous	LE	0.5	0.4	Mild VI
450	24	Youth	Male	2021	Open-globe injury	Rupture or blunt	undetermined	vitreous	LE	0.5	0.4	Mild VI
451	37	Adult	Male	2017	Open-globe injury	Perforating	undetermined	ac	LE	0.5	0.4	Mild VI
452	59	Adult	Male	2018	Closed-globe injury	Undocumented	undetermined	face	BE	0.4	0.4	Mild VI
453	70	Elderly	Female	2020	Closed-globe injury	Undocumented	undetermined	face	BE	0.4	0.4	Mild VI
454	39	Adult	Male	2020	Closed-globe injury	Undocumented	undetermined	face	BE	0.4	0.4	Mild VI
455	37	Adult	Male	2018	Closed-globe injury	Undocumented	chemical	face	BE	0.4	0.4	Mild VI
456	27	Youth	Male	2019	Closed-globe injury	Undocumented	undetermined	vitreous	BE	0.4	0.4	Mild VI
457	41	Adult	Female	2018	Closed-globe injury	Undocumented	undetermined	eyelids	BE	0.4	0.4	Mild VI
458	64	Elderly	Male	2017	Open-globe injury	Rupture or blunt	undetermined	face	BE	0.4	0.4	Mild VI
459	25	Youth	Male	2019	Open-globe injury	Rupture or blunt	undetermined	adnexa	BE	0.4	0.4	Mild VI
460	65	Elderly	Female	2020	Open-globe injury	Rupture or blunt	undetermined	adnexa	BE	0.4	0.4	Mild VI
461	42	Adult	Male	2021	Open-globe injury	Rupture or blunt	undetermined	adnexa	BE	0.4	0.4	Mild VI
462	37	Adult	Male	2019	Open-globe injury	Rupture or blunt	undetermined	face	BE	0.4	0.4	Mild VI
463	34	Youth	Male	2021	Open-globe injury	Rupture or blunt	undetermined	uvea	BE	0.4	0.4	Mild VI
464	39	Adult	Male	2018	Open-globe injury	Rupture or blunt	undetermined	orbit	LE	0.4	0.4	Mild VI
465	39	Adult	Male	2019	Open-globe injury	Rupture or blunt	undetermined	vitreous	LE	0.4	0.4	Mild VI
466	41	Adult	Female	2020	Open-globe injury	Rupture or blunt	undetermined	vitreous	LE	0.4	0.4	Mild VI
467	5	Children	Male	2017	Open-globe injury	Rupture or blunt	undetermined	lens	LE	0.4	0.4	Mild VI
468	9	Children	Female	2020	Open-globe injury	Rupture or blunt	undetermined	ac	RE	0.4	0.4	Mild VI
469	50	Adult	Male	2020	Open-globe injury	Rupture or blunt	undetermined	vitreous	RE	0.4	0.4	Mild VI
470	51	Adult	Male	2017	Open-globe injury	Rupture or blunt	undetermined	uvea	RE	0.4	0.4	Mild VI
471	19	Youth	Male	2018	Open-globe injury	Rupture or blunt	undetermined	uvea	RE	0.4	0.4	Mild VI
472	65	Elderly	Male	2017	Open-globe injury	Perforating	undetermined	ac	RE	0.4	0.4	Mild VI
473	39	Adult	Male	2018	Closed-globe injury	Undocumented	chemical	eyelids	BE	0.4	0.5	Mild VI
474	31	Youth	Male	2018	Closed-globe injury	Undocumented	chemical	face	BE	0.4	0.5	Mild VI
475	36	Adult	Female	2018	Closed-globe injury	Undocumented	chemical	cornea	LE	0.4	0.5	Mild VI
476	36	Adult	Female	2018	Closed-globe injury	Undocumented	chemical	conjunctiva	RE	0.4	0.5	Mild VI
477	16	Children	Male	2021	Closed-globe injury	Undocumented	chemical	eyelids	RE	0.4	0.5	Mild VI
478	24	Youth	Female	2018	Closed-globe injury	Undocumented	undetermined	face	RE	0.4	0.5	Mild VI
479	23	Youth	Female	2018	Open-globe injury	Rupture or blunt	undetermined	ac	RE	0.4	0.5	Mild VI
480	60	Elderly	Female	2018	Open-globe injury	Rupture or blunt	undetermined	ac	RE	0.4	0.5	Mild VI
481	46	Adult	Male	2020	Open-globe injury	Rupture or blunt	undetermined	ac	RE	0.4	0.5	Mild VI
482	87	Elderly	Male	2021	Open-globe injury	Rupture or blunt	undetermined	ac	RE	0.4	0.5	Mild VI
483	6	Children	Male	2021	Open-globe injury	Rupture or blunt	undetermined	eyelids	RE	0.4	0.5	Mild VI
484	24	Youth	Male	2021	Open-globe injury	Rupture or blunt	undetermined	uvea	RE	0.4	0.5	Mild VI
485	48	Adult	Female	2019	Closed-globe injury	Undocumented	chemical	conjunctiva	RE	0.4	0.7	Mild VI
486	50	Adult	Male	2020	Closed-globe injury	Undocumented	chemical	conjunctiva	RE	0.4	0.7	Mild VI
487	46	Adult	Male	2018	Open-globe injury	Rupture or blunt	undetermined	ac	RE	0.4	0.7	Mild VI
488	26	Youth	Female	2018	Open-globe injury	Rupture or blunt	undetermined	adnexa	RE	0.4	0.7	Mild VI
489	35	Youth	Male	2018	Open-globe injury	Rupture or blunt	undetermined	orbit	RE	0.4	0.7	Mild VI
490	10	Children	Male	2019	Open-globe injury	Rupture or blunt	undetermined	ac	RE	0.4	0.7	Mild VI
491	51	Adult	Male	2019	Open-globe injury	Rupture or blunt	undetermined	vitreous	RE	0.4	0.7	Mild VI
492	12	Children	Male	2020	Open-globe injury	Rupture or blunt	undetermined	ac	RE	0.4	0.7	Mild VI
493	27	Youth	Male	2019	Open-globe injury	Rupture or blunt	undetermined	cornea	RE	0.4	0.7	Mild VI
494	56	Adult	Female	2021	Open-globe injury	Rupture or blunt	undetermined	eyelids	RE	0.4	0.7	Mild VI
495	30	Youth	Male	2017	Open-globe injury	Rupture or blunt	undetermined	lens	RE	0.4	0.7	Mild VI
496	57	Adult	Female	2018	Open-globe injury	Rupture or blunt	undetermined	uvea	RE	0.4	0.7	Mild VI
497	9	Children	Female	2019	Open-globe injury	Rupture or blunt	undetermined	uvea	RE	0.4	0.7	Mild VI
498	7	Children	Male	2019	Open-globe injury	Intraocular	undetermined	ac	RE	0.4	0.7	Mild VI
499	21	Youth	Male	2018	Closed-globe injury	Undocumented	undetermined	cornea	RE	0.4	1	Mild VI
500	26	Youth	Male	2018	Closed-globe injury	Undocumented	undetermined	cornea	RE	0.4	1	Mild VI
501	7	Children	Female	2019	Closed-globe injury	Undocumented	undetermined	cornea	RE	0.4	1	Mild VI
502	21	Youth	Male	2020	Closed-globe injury	Undocumented	undetermined	cornea	RE	0.4	1	Mild VI
503	12	Children	Female	2017	Open-globe injury	Rupture or blunt	undetermined	lens	RE	0.4	1	Mild VI
504	15	Children	Male	2019	Open-globe injury	Rupture or blunt	undetermined	vitreous	RE	0.4	1	Mild VI
505	32	Youth	Female	2020	Open-globe injury	Rupture or blunt	undetermined	orbit	RE	0.4	1	Mild VI
506	23	Youth	Male	2021	Open-globe injury	Rupture or blunt	undetermined	ac	RE	0.4	1	Mild VI
507	40	Adult	Female	2021	Open-globe injury	Rupture or blunt	undetermined	cornea	RE	0.4	1	Mild VI
508	50	Adult	Male	2019	Open-globe injury	Rupture or blunt	chemical	vitreous	RE	0.4	1	Mild VI
509	33	Youth	Male	2021	Open-globe injury	Rupture or blunt	undetermined	conjunctiva	RE	0.4	1	Mild VI
510	21	Youth	Female	2021	Open-globe injury	Rupture or blunt	undetermined	cornea	RE	0.4	1	Mild VI
511	8	Children	Female	2018	Open-globe injury	Rupture or blunt	undetermined	uvea	RE	0.4	1	Mild VI
512	16	Children	Male	2018	Open-globe injury	Rupture or blunt	undetermined	uvea	RE	0.4	1	Mild VI
513	24	Youth	Male	2018	Open-globe injury	Rupture or blunt	undetermined	uvea	RE	0.4	1	Mild VI
514	9	Children	Male	2019	Open-globe injury	Rupture or blunt	undetermined	uvea	RE	0.4	1	Mild VI
515	38	Adult	Male	2020	Open-globe injury	Rupture or blunt	undetermined	uvea	RE	0.4	1	Mild VI
516	6	Children	Female	2021	Open-globe injury	Intraocular	undetermined	ac	RE	0.4	1	Mild VI
517	27	Youth	Female	2017	Open-globe injury	Perforating	undetermined	ac	RE	0.4	1	Mild VI
518	33	Youth	Female	2017	Open-globe injury	Perforating	undetermined	ac	RE	0.4	1	Mild VI
519	47	Adult	Female	2020	Closed-globe injury	Undocumented	chemical	eyelids	BE	0.2	2.4	Mild VI
520	7	Children	Male	2017	Open-globe injury	Rupture or blunt	undetermined	lens	LE	3	0.5	Normal
521	9	Children	Female	2018	Open-globe injury	Rupture or blunt	undetermined	uvea	LE	3	0.7	Normal
522	1	Children	Male	2017	Open-globe injury	Rupture or blunt	fire	face	BE	3	1	Normal
523	12	Children	Male	2017	Open-globe injury	Rupture or blunt	undetermined	optic nerve	LE	2.7	1	Normal
524	5	Children	Male	2018	Open-globe injury	Rupture or blunt	undetermined	lens	LE	2.7	1	Normal
525	48	Adult	Male	2021	Open-globe injury	Rupture or blunt	undetermined	lens	LE	2.7	1	Normal
526	45	Adult	Male	2021	Open-globe injury	Rupture or blunt	undetermined	face	BE	1		Normal
527	6	Children	Female	2018	Closed-globe injury	Undocumented	undetermined	eyelids	LE	1		Normal
528	22	Youth	Female	2019	Closed-globe injury	Undocumented	undetermined	eyelids	LE	1		Normal
529	34	Youth	Male	2017	Open-globe injury	Rupture or blunt	undetermined	orbit	LE	1		Normal
530	34	Youth	Male	2020	Open-globe injury	Rupture or blunt	undetermined	vitreous	LE	1		Normal
531	25	Youth	Male	2021	Open-globe injury	Rupture or blunt	undetermined	orbit	LE	1		Normal
532	29	Youth	Male	2018	Open-globe injury	Rupture or blunt	undetermined	lens	LE	1		Normal
533	36	Adult	Male	2019	Open-globe injury	Rupture or blunt	undetermined	uvea	LE	1		Normal
534	69	Elderly	Male	2021	Open-globe injury	Intraocular	undetermined	ac	LE	1		Normal
535	21	Youth	Female	2020	Closed-globe injury	Undocumented	undetermined	face	BE	1	0.5	Normal
536	36	Adult	Female	2018	Closed-globe injury	Undocumented	undetermined	cornea	LE	1	0.5	Normal
537	40	Adult	Male	2018	Closed-globe injury	Undocumented	undetermined	cornea	LE	1	0.5	Normal
538	43	Adult	Male	2018	Closed-globe injury	Undocumented	undetermined	cornea	LE	1	0.5	Normal
539	15	Children	Male	2019	Closed-globe injury	Undocumented	undetermined	cornea	LE	1	0.5	Normal
540	33	Youth	Male	2019	Closed-globe injury	Undocumented	undetermined	cornea	LE	1	0.5	Normal
541	20	Youth	Male	2020	Closed-globe injury	Undocumented	undetermined	cornea	LE	1	0.5	Normal
542	37	Adult	Male	2019	Closed-globe injury	Undocumented	chemical	conjunctiva	LE	1	0.5	Normal
543	38	Adult	Female	2020	Closed-globe injury	Undocumented	undetermined	eyelids	LE	1	0.5	Normal
544	24	Youth	Male	2018	Closed-globe injury	Undocumented	undetermined	eyelids	LE	1	0.5	Normal
545	2	Children	Male	2017	Open-globe injury	Rupture or blunt	undetermined	vitreous	LE	1	0.5	Normal
546	31	Youth	Female	2018	Open-globe injury	Rupture or blunt	undetermined	ac	LE	1	0.5	Normal
547	44	Adult	Female	2018	Open-globe injury	Rupture or blunt	undetermined	ac	LE	1	0.5	Normal
548	29	Youth	Female	2018	Open-globe injury	Rupture or blunt	undetermined	optic nerve	LE	1	0.5	Normal
549	33	Youth	Male	2018	Open-globe injury	Rupture or blunt	undetermined	vitreous	LE	1	0.5	Normal
550	41	Adult	Male	2018	Open-globe injury	Rupture or blunt	undetermined	vitreous	LE	1	0.5	Normal
551	30	Youth	Female	2019	Open-globe injury	Rupture or blunt	undetermined	ac	LE	1	0.5	Normal
552	24	Youth	Male	2019	Open-globe injury	Rupture or blunt	undetermined	optic nerve	LE	1	0.5	Normal
553	29	Youth	Female	2019	Open-globe injury	Rupture or blunt	undetermined	orbit	LE	1	0.5	Normal
554	29	Youth	Female	2019	Open-globe injury	Rupture or blunt	undetermined	orbit	LE	1	0.5	Normal
555	35	Youth	Male	2021	Open-globe injury	Rupture or blunt	undetermined	ac	LE	1	0.5	Normal
556	49	Adult	Male	2021	Open-globe injury	Rupture or blunt	undetermined	ac	LE	1	0.5	Normal
557	8	Children	Female	2021	Open-globe injury	Rupture or blunt	undetermined	retina	LE	1	0.5	Normal
558	33	Youth	Male	2018	Open-globe injury	Rupture or blunt	chemical	iris	LE	1	0.5	Normal
559	8	Children	Male	2020	Open-globe injury	Rupture or blunt	undetermined	cornea	LE	1	0.5	Normal
560	48	Adult	Male	2021	Open-globe injury	Rupture or blunt	undetermined	eyelids	LE	1	0.5	Normal
561	17	Children	Male	2017	Open-globe injury	Rupture or blunt	undetermined	lens	LE	1	0.5	Normal
562	40	Adult	Female	2019	Open-globe injury	Rupture or blunt	undetermined	lens	LE	1	0.5	Normal
563	51	Adult	Male	2018	Open-globe injury	Rupture or blunt	undetermined	uvea	LE	1	0.5	Normal
564	27	Youth	Male	2020	Open-globe injury	Rupture or blunt	undetermined	uvea	LE	1	0.5	Normal
565	44	Adult	Male	2021	Closed-globe injury	Undocumented	undetermined	conjunctiva	RE	1	0.5	Normal
566	12	Children	Female	2017	Closed-globe injury	Undocumented	undetermined	cornea	RE	1	0.5	Normal
567	34	Youth	Female	2020	Closed-globe injury	Undocumented	acid	cornea	BE	1	0.7	Normal
568	33	Youth	Female	2019	Open-globe injury	Rupture or blunt	undetermined	eyelids	BE	1	0.7	Normal
569	31	Youth	Female	2017	Closed-globe injury	Undocumented	undetermined	conjunctiva	LE	1	0.7	Normal
570	32	Youth	Male	2017	Closed-globe injury	Undocumented	undetermined	conjunctiva	LE	1	0.7	Normal
571	40	Adult	Male	2017	Closed-globe injury	Undocumented	undetermined	conjunctiva	LE	1	0.7	Normal
572	12	Children	Male	2018	Closed-globe injury	Undocumented	undetermined	conjunctiva	LE	1	0.7	Normal
573	35	Youth	Male	2018	Closed-globe injury	Undocumented	undetermined	conjunctiva	LE	1	0.7	Normal
574	34	Youth	Female	2018	Closed-globe injury	Undocumented	undetermined	cornea	LE	1	0.7	Normal
575	37	Adult	Female	2019	Closed-globe injury	Undocumented	undetermined	cornea	LE	1	0.7	Normal
576	31	Youth	Male	2019	Closed-globe injury	Undocumented	undetermined	cornea	LE	1	0.7	Normal
577	26	Youth	Male	2020	Closed-globe injury	Undocumented	undetermined	conjunctiva	LE	1	0.7	Normal
578	36	Adult	Female	2020	Closed-globe injury	Undocumented	undetermined	cornea	LE	1	0.7	Normal
579	42	Adult	Female	2021	Closed-globe injury	Undocumented	undetermined	conjunctiva	LE	1	0.7	Normal
580	27	Youth	Male	2021	Closed-globe injury	Undocumented	undetermined	conjunctiva	LE	1	0.7	Normal
581	34	Youth	Male	2021	Closed-globe injury	Undocumented	undetermined	conjunctiva	LE	1	0.7	Normal
582	34	Youth	Male	2021	Closed-globe injury	Undocumented	undetermined	conjunctiva	LE	1	0.7	Normal
583	37	Adult	Male	2021	Closed-globe injury	Undocumented	undetermined	conjunctiva	LE	1	0.7	Normal
584	80	Elderly	Male	2021	Closed-globe injury	Undocumented	undetermined	conjunctiva	LE	1	0.7	Normal
585	29	Youth	Male	2020	Closed-globe injury	Undocumented	chemical	conjunctiva	LE	1	0.7	Normal
586	22	Youth	Male	2021	Closed-globe injury	Undocumented	chemical	eyelids	LE	1	0.7	Normal
587	65	Elderly	Male	2018	Closed-globe injury	Undocumented	undetermined	conjunctiva	LE	1	0.7	Normal
588	46	Adult	Female	2020	Closed-globe injury	Undocumented	undetermined	eyelids	LE	1	0.7	Normal
589	27	Youth	Male	2017	Closed-globe injury	Undocumented	undetermined	conjunctiva	LE	1	0.7	Normal
590	5	Children	Female	2018	Closed-globe injury	Undocumented	undetermined	conjunctiva	LE	1	0.7	Normal
591	17	Children	Male	2019	Closed-globe injury	Undocumented	undetermined	conjunctiva	LE	1	0.7	Normal
592	34	Youth	Male	2019	Closed-globe injury	Undocumented	undetermined	conjunctiva	LE	1	0.7	Normal
593	33	Youth	Female	2020	Closed-globe injury	Undocumented	undetermined	conjunctiva	LE	1	0.7	Normal
594	22	Youth	Male	2020	Closed-globe injury	Undocumented	undetermined	conjunctiva	LE	1	0.7	Normal
595	36	Adult	Male	2020	Closed-globe injury	Undocumented	undetermined	conjunctiva	LE	1	0.7	Normal
596	34	Youth	Female	2021	Closed-globe injury	Undocumented	undetermined	conjunctiva	LE	1	0.7	Normal
597	20	Youth	Female	2018	Open-globe injury	Rupture or blunt	undetermined	ac	LE	1	0.7	Normal
598	30	Youth	Female	2018	Open-globe injury	Rupture or blunt	undetermined	ac	LE	1	0.7	Normal
599	18	Youth	Male	2018	Open-globe injury	Rupture or blunt	undetermined	ac	LE	1	0.7	Normal
600	33	Youth	Female	2019	Open-globe injury	Rupture or blunt	undetermined	ac	LE	1	0.7	Normal
601	24	Youth	Male	2019	Open-globe injury	Rupture or blunt	undetermined	ac	LE	1	0.7	Normal
602	18	Youth	Female	2021	Open-globe injury	Rupture or blunt	undetermined	cornea	LE	1	0.7	Normal
603	42	Adult	Female	2021	Open-globe injury	Rupture or blunt	undetermined	cornea	LE	1	0.7	Normal
604	37	Adult	Male	2021	Open-globe injury	Rupture or blunt	undetermined	cornea	LE	1	0.7	Normal
605	45	Adult	Male	2021	Open-globe injury	Rupture or blunt	undetermined	cornea	LE	1	0.7	Normal
606	25	Youth	Male	2021	Open-globe injury	Rupture or blunt	undetermined	lens	LE	1	0.7	Normal
607	9	Children	Male	2020	Open-globe injury	Rupture or blunt	undetermined	uvea	LE	1	0.7	Normal
608	10	Children	Male	2018	Open-globe injury	Intraocular	undetermined	ac	LE	1	0.7	Normal
609	64	Elderly	Female	2020	Closed-globe injury	Undocumented	undetermined	face	RE	1	0.7	Normal
610	7	Children	Male	2018	Open-globe injury	Rupture or blunt	undetermined	lens	RE	1	0.7	Normal
611	27	Youth	Female	2020	Closed-globe injury	Undocumented	undetermined	face	BE	1	1	Normal
612	34	Youth	Female	2018	Closed-globe injury	Undocumented	undetermined	face	BE	1	1	Normal
613	24	Youth	Male	2018	Closed-globe injury	Undocumented	undetermined	face	BE	1	1	Normal
614	31	Youth	Male	2018	Closed-globe injury	Undocumented	undetermined	face	BE	1	1	Normal
615	67	Elderly	Male	2018	Closed-globe injury	Undocumented	undetermined	face	BE	1	1	Normal
616	10	Children	Female	2020	Closed-globe injury	Undocumented	undetermined	face	BE	1	1	Normal
617	36	Adult	Male	2020	Closed-globe injury	Undocumented	undetermined	face	BE	1	1	Normal
618	43	Adult	Female	2021	Closed-globe injury	Undocumented	undetermined	face	BE	1	1	Normal
619	46	Adult	Female	2021	Closed-globe injury	Undocumented	undetermined	face	BE	1	1	Normal
620	25	Youth	Male	2021	Closed-globe injury	Undocumented	undetermined	face	BE	1	1	Normal
621	48	Adult	Female	2018	Closed-globe injury	Undocumented	chemical	conjunctiva	BE	1	1	Normal
622	22	Youth	Male	2018	Closed-globe injury	Undocumented	chemical	conjunctiva	BE	1	1	Normal
623	26	Youth	Male	2018	Closed-globe injury	Undocumented	chemical	conjunctiva	BE	1	1	Normal
624	47	Adult	Male	2018	Closed-globe injury	Undocumented	chemical	eyelids	BE	1	1	Normal
625	33	Youth	Male	2018	Closed-globe injury	Undocumented	chemical	face	BE	1	1	Normal
626	31	Youth	Female	2019	Closed-globe injury	Undocumented	chemical	face	BE	1	1	Normal
627	54	Adult	Male	2019	Closed-globe injury	Undocumented	chemical	face	BE	1	1	Normal
628	35	Youth	Female	2021	Closed-globe injury	Undocumented	chemical	eyelids	BE	1	1	Normal
629	5	Children	Female	2017	Open-globe injury	Rupture or blunt	undetermined	adnexa	BE	1	1	Normal
630	7	Children	Male	2017	Open-globe injury	Rupture or blunt	undetermined	face	BE	1	1	Normal
631	17	Children	Male	2017	Open-globe injury	Rupture or blunt	undetermined	face	BE	1	1	Normal
632	28	Youth	Male	2018	Open-globe injury	Rupture or blunt	undetermined	adnexa	BE	1	1	Normal
633	27	Youth	Female	2019	Open-globe injury	Rupture or blunt	undetermined	adnexa	BE	1	1	Normal
634	20	Youth	Male	2019	Open-globe injury	Rupture or blunt	undetermined	adnexa	BE	1	1	Normal
635	3	Children	Female	2019	Open-globe injury	Rupture or blunt	undetermined	face	BE	1	1	Normal
636	16	Children	Female	2019	Open-globe injury	Rupture or blunt	undetermined	face	BE	1	1	Normal
637	22	Youth	Female	2019	Open-globe injury	Rupture or blunt	undetermined	face	BE	1	1	Normal
638	9	Children	Male	2019	Open-globe injury	Rupture or blunt	undetermined	face	BE	1	1	Normal
639	24	Youth	Male	2019	Open-globe injury	Rupture or blunt	undetermined	face	BE	1	1	Normal
640	36	Adult	Male	2019	Open-globe injury	Rupture or blunt	undetermined	face	BE	1	1	Normal
641	42	Adult	Male	2019	Open-globe injury	Rupture or blunt	undetermined	face	BE	1	1	Normal
642	29	Youth	Male	2021	Open-globe injury	Rupture or blunt	undetermined	face	BE	1	1	Normal
643	32	Youth	Male	2021	Open-globe injury	Rupture or blunt	undetermined	face	BE	1	1	Normal
644	36	Adult	Male	2021	Open-globe injury	Rupture or blunt	undetermined	face	BE	1	1	Normal
645	38	Adult	Male	2021	Open-globe injury	Rupture or blunt	undetermined	face	BE	1	1	Normal
646	44	Adult	Female	2017	Open-globe injury	Rupture or blunt	undetermined	eyelids	BE	1	1	Normal
647	36	Adult	Female	2019	Open-globe injury	Rupture or blunt	undetermined	eyelids	BE	1	1	Normal
648	25	Youth	Male	2019	Open-globe injury	Rupture or blunt	undetermined	eyelids	BE	1	1	Normal
649	35	Youth	Male	2019	Open-globe injury	Rupture or blunt	undetermined	eyelids	BE	1	1	Normal
650	26	Youth	Male	2021	Open-globe injury	Rupture or blunt	undetermined	face	BE	1	1	Normal
651	29	Youth	Male	2021	Open-globe injury	Rupture or blunt	undetermined	face	BE	1	1	Normal
652	29	Youth	Male	2021	Open-globe injury	Rupture or blunt	undetermined	face	BE	1	1	Normal
653	47	Adult	Female	2017	Open-globe injury	Rupture or blunt	undetermined	uvea	BE	1	1	Normal
654	23	Youth	Female	2020	Open-globe injury	Rupture or blunt	undetermined	uvea	BE	1	1	Normal
655	22	Youth	Female	2021	Open-globe injury	Penetrating	undetermined	cornea	BE	1	1	Normal
656	2	Children	Male	2018	Closed-globe injury	Undocumented	undetermined	eyelids	LE	1	1	Normal
657	8	Children	Female	2019	Closed-globe injury	Undocumented	undetermined	conjunctiva	LE	1	1	Normal
658	13	Children	Male	2020	Closed-globe injury	Undocumented	undetermined	conjunctiva	LE	1	1	Normal
659	13	Children	Male	2021	Closed-globe injury	Undocumented	undetermined	conjunctiva	LE	1	1	Normal
660	22	Youth	Male	2021	Closed-globe injury	Undocumented	undetermined	conjunctiva	LE	1	1	Normal
661	46	Adult	Male	2021	Closed-globe injury	Undocumented	undetermined	conjunctiva	LE	1	1	Normal
662	25	Youth	Female	2019	Closed-globe injury	Undocumented	chemical	eyelids	LE	1	1	Normal
663	25	Youth	Female	2019	Closed-globe injury	Undocumented	chemical	face	LE	1	1	Normal
664	33	Youth	Female	2019	Closed-globe injury	Undocumented	undetermined	conjunctiva	LE	1	1	Normal
665	31	Youth	Male	2019	Closed-globe injury	Undocumented	undetermined	conjunctiva	LE	1	1	Normal
666	17	Children	Male	2020	Closed-globe injury	Undocumented	undetermined	conjunctiva	LE	1	1	Normal
667	44	Adult	Male	2020	Closed-globe injury	Undocumented	undetermined	conjunctiva	LE	1	1	Normal
668	34	Youth	Male	2021	Closed-globe injury	Undocumented	undetermined	conjunctiva	LE	1	1	Normal
669	48	Adult	Male	2021	Closed-globe injury	Undocumented	undetermined	conjunctiva	LE	1	1	Normal
670	18	Youth	Female	2019	Open-globe injury	Rupture or blunt	undetermined	face	LE	1	1	Normal
671	30	Youth	Female	2019	Open-globe injury	Rupture or blunt	undetermined	face	LE	1	1	Normal
672	32	Youth	Female	2019	Open-globe injury	Rupture or blunt	undetermined	face	LE	1	1	Normal
673	30	Youth	Male	2019	Open-globe injury	Rupture or blunt	undetermined	face	LE	1	1	Normal
674	31	Youth	Male	2021	Open-globe injury	Rupture or blunt	undetermined	face	LE	1	1	Normal
675	12	Children	Female	2017	Open-globe injury	Rupture or blunt	undetermined	lens	LE	1	1	Normal
676	8	Children	Male	2018	Open-globe injury	Rupture or blunt	chemical	uvea	LE	1	1	Normal
677	4	Children	Male	2019	Open-globe injury	Penetrating	foreign body	conjunctiva	LE	1	1	Normal
678	2	Children	Male	2018	Open-globe injury	Perforating	fire	retina	LE	1	1	Normal
679	16	Children	Female	2018	Closed-globe injury	Undocumented	undetermined	conjunctiva	RE	1	1	Normal
680	7	Children	Male	2018	Closed-globe injury	Undocumented	undetermined	conjunctiva	RE	1	1	Normal
681	42	Adult	Female	2018	Closed-globe injury	Undocumented	undetermined	cornea	RE	1	1	Normal
682	33	Youth	Male	2018	Closed-globe injury	Undocumented	undetermined	face	RE	1	1	Normal
683	57	Adult	Male	2018	Closed-globe injury	Undocumented	undetermined	face	RE	1	1	Normal
684	11	Children	Female	2019	Closed-globe injury	Undocumented	undetermined	conjunctiva	RE	1	1	Normal
685	21	Youth	Female	2019	Closed-globe injury	Undocumented	foreign body	cornea	RE	1	1	Normal
686	41	Adult	Female	2020	Closed-globe injury	Undocumented	undetermined	face	RE	1	1	Normal
687	48	Adult	Male	2020	Closed-globe injury	Undocumented	undetermined	face	RE	1	1	Normal
688	20	Youth	Female	2021	Closed-globe injury	Undocumented	undetermined	conjunctiva	RE	1	1	Normal
689	27	Youth	Female	2021	Closed-globe injury	Undocumented	undetermined	conjunctiva	RE	1	1	Normal
690	37	Adult	Female	2021	Closed-globe injury	Undocumented	undetermined	conjunctiva	RE	1	1	Normal
691	20	Youth	Male	2021	Closed-globe injury	Undocumented	undetermined	conjunctiva	RE	1	1	Normal
692	32	Youth	Male	2021	Closed-globe injury	Undocumented	undetermined	conjunctiva	RE	1	1	Normal
693	28	Youth	Female	2021	Closed-globe injury	Undocumented	chemical	eyelids	RE	1	1	Normal
694	21	Youth	Male	2021	Closed-globe injury	Undocumented	chemical	face	RE	1	1	Normal
695	26	Youth	Female	2018	Closed-globe injury	Undocumented	undetermined	conjunctiva	RE	1	1	Normal
696	27	Youth	Female	2019	Closed-globe injury	Undocumented	undetermined	conjunctiva	RE	1	1	Normal
697	5	Children	Male	2020	Closed-globe injury	Undocumented	undetermined	conjunctiva	RE	1	1	Normal
698	21	Youth	Female	2021	Closed-globe injury	Undocumented	undetermined	conjunctiva	RE	1	1	Normal
699	34	Youth	Female	2021	Closed-globe injury	Undocumented	undetermined	conjunctiva	RE	1	1	Normal
700	33	Youth	Male	2017	Open-globe injury	Rupture or blunt	undetermined	cornea	RE	1	1	Normal
701	79	Elderly	Female	2017	Open-globe injury	Rupture or blunt	undetermined	eyelids	RE	1	1	Normal
702	21	Youth	Male	2017	Open-globe injury	Rupture or blunt	undetermined	eyelids	RE	1	1	Normal
703	23	Youth	Male	2017	Open-globe injury	Rupture or blunt	undetermined	eyelids	RE	1	1	Normal
704	13	Children	Male	2019	Open-globe injury	Rupture or blunt	undetermined	face	RE	1	1	Normal
705	19	Youth	Male	2019	Open-globe injury	Rupture or blunt	undetermined	face	RE	1	1	Normal
706	34	Youth	Male	2021	Open-globe injury	Rupture or blunt	undetermined	cornea	RE	1	1	Normal
707	17	Children	Female	2017	Open-globe injury	Rupture or blunt	undetermined	face	RE	1	1	Normal
708	25	Youth	Male	2019	Open-globe injury	Rupture or blunt	chemical	adnexa	RE	1	1	Normal
709	47	Adult	Male	2017	Open-globe injury	Rupture or blunt	undetermined	iris	RE	1	1	Normal
710	8	Children	Female	2017	Open-globe injury	Rupture or blunt	undetermined	lens	RE	1	1	Normal
711	1	Children	Male	2017	Open-globe injury	Rupture or blunt	chemical	lens	RE	1	1	Normal
712	1	Children	Female	2018	Open-globe injury	Rupture or blunt	undetermined	lens	RE	1	1	Normal
713	2	Children	Male	2018	Open-globe injury	Rupture or blunt	undetermined	lens	RE	1	1	Normal
714	31	Youth	Female	2017	Open-globe injury	Rupture or blunt	undetermined	uvea	RE	1	1	Normal
715	41	Adult	Male	2018	Open-globe injury	Rupture or blunt	undetermined	uvea	RE	1	1	Normal
716	4	Children	Male	2017	Open-globe injury	Intraocular	undetermined	ac	RE	1	1	Normal
717	4	Children	Male	2017	Open-globe injury	Rupture or blunt	undetermined	lens	RE	1	2.7	Normal
718	38	Adult	Male	2021	Open-globe injury	Rupture or blunt	undetermined	eyelids	RE	1	2.7	Normal
719	46	Adult	Male	2019	Open-globe injury	Rupture or blunt	undetermined	vitreous	LE	0.7		Normal
720	44	Adult	Male	2019	Closed-globe injury	Undocumented	undetermined	conjunctiva	LE	0.7	0.5	Normal
721	35	Youth	Male	2018	Closed-globe injury	Undocumented	chemical	cornea	LE	0.7	0.5	Normal
722	33	Youth	Male	2018	Open-globe injury	Rupture or blunt	undetermined	ac	LE	0.7	0.5	Normal
723	13	Children	Male	2020	Open-globe injury	Rupture or blunt	undetermined	ac	LE	0.7	0.5	Normal
724	42	Adult	Male	2020	Open-globe injury	Rupture or blunt	undetermined	ac	LE	0.7	0.5	Normal
725	67	Elderly	Female	2021	Open-globe injury	Rupture or blunt	undetermined	ac	LE	0.7	0.5	Normal
726	45	Adult	Male	2021	Open-globe injury	Rupture or blunt	undetermined	cornea	LE	0.7	0.5	Normal
727	5	Children	Male	2021	Open-globe injury	Rupture or blunt	undetermined	eyelids	LE	0.7	0.5	Normal
728	37	Adult	Male	2021	Open-globe injury	Rupture or blunt	chemical	eyelids	LE	0.7	0.5	Normal
729	46	Adult	Male	2019	Open-globe injury	Rupture or blunt	undetermined	uvea	LE	0.7	0.5	Normal
730	7	Children	Male	2020	Open-globe injury	Rupture or blunt	undetermined	uvea	LE	0.7	0.5	Normal
731	5	Children	Female	2017	Open-globe injury	Penetrating	undetermined	cornea	LE	0.7	0.5	Normal
732	29	Youth	Male	2018	Closed-globe injury	Undocumented	undetermined	face	BE	0.7	0.7	Normal
733	32	Youth	Male	2018	Closed-globe injury	Undocumented	undetermined	face	BE	0.7	0.7	Normal
734	47	Adult	Male	2018	Closed-globe injury	Undocumented	undetermined	face	BE	0.7	0.7	Normal
735	30	Youth	Female	2020	Closed-globe injury	Undocumented	undetermined	face	BE	0.7	0.7	Normal
736	41	Adult	Male	2020	Closed-globe injury	Undocumented	undetermined	face	BE	0.7	0.7	Normal
737	76	Elderly	Female	2019	Closed-globe injury	Undocumented	thermal	eyelids	BE	0.7	0.7	Normal
738	33	Youth	Male	2018	Closed-globe injury	Undocumented	chemical	eyelids	BE	0.7	0.7	Normal
739	33	Youth	Male	2018	Closed-globe injury	Undocumented	chemical	eyelids	BE	0.7	0.7	Normal
740	42	Adult	Male	2020	Closed-globe injury	Undocumented	chemical	eyelids	BE	0.7	0.7	Normal
741	36	Adult	Female	2021	Closed-globe injury	Undocumented	chemical	face	BE	0.7	0.7	Normal
742	29	Youth	Male	2018	Open-globe injury	Rupture or blunt	undetermined	adnexa	BE	0.7	0.7	Normal
743	41	Adult	Male	2018	Open-globe injury	Rupture or blunt	undetermined	adnexa	BE	0.7	0.7	Normal
744	31	Youth	Male	2018	Open-globe injury	Rupture or blunt	undetermined	orbit	BE	0.7	0.7	Normal
745	38	Adult	Male	2018	Open-globe injury	Rupture or blunt	undetermined	orbit	BE	0.7	0.7	Normal
746	40	Adult	Female	2019	Open-globe injury	Rupture or blunt	undetermined	adnexa	BE	0.7	0.7	Normal
747	38	Adult	Male	2019	Open-globe injury	Rupture or blunt	undetermined	adnexa	BE	0.7	0.7	Normal
748	21	Youth	Female	2019	Open-globe injury	Rupture or blunt	undetermined	face	BE	0.7	0.7	Normal
749	23	Youth	Male	2020	Open-globe injury	Rupture or blunt	undetermined	adnexa	BE	0.7	0.7	Normal
750	40	Adult	Male	2021	Open-globe injury	Rupture or blunt	undetermined	adnexa	BE	0.7	0.7	Normal
751	29	Youth	Male	2021	Open-globe injury	Rupture or blunt	thermal	eyelids	BE	0.7	0.7	Normal
752	23	Youth	Female	2020	Open-globe injury	Rupture or blunt	undetermined	soft tissue	BE	0.7	0.7	Normal
753	26	Youth	Male	2019	Open-globe injury	Rupture or blunt	undetermined	uvea	BE	0.7	0.7	Normal
754	23	Youth	Male	2018	Closed-globe injury	Undocumented	undetermined	face	LE	0.7	0.7	Normal
755	38	Adult	Male	2018	Closed-globe injury	Undocumented	undetermined	face	LE	0.7	0.7	Normal
756	47	Adult	Male	2020	Closed-globe injury	Undocumented	undetermined	conjunctiva	LE	0.7	0.7	Normal
757	18	Youth	Male	2021	Closed-globe injury	Undocumented	undetermined	conjunctiva	LE	0.7	0.7	Normal
758	46	Adult	Male	2021	Closed-globe injury	Undocumented	undetermined	conjunctiva	LE	0.7	0.7	Normal
759	73	Elderly	Male	2021	Closed-globe injury	Undocumented	undetermined	conjunctiva	LE	0.7	0.7	Normal
760	24	Youth	Female	2018	Open-globe injury	Rupture or blunt	undetermined	ac	LE	0.7	0.7	Normal
761	31	Youth	Female	2019	Open-globe injury	Rupture or blunt	chemical	ac	LE	0.7	0.7	Normal
762	66	Elderly	Male	2021	Open-globe injury	Rupture or blunt	undetermined	lens	LE	0.7	0.7	Normal
763	3	Children	Male	2017	Closed-globe injury	Undocumented	undetermined	conjunctiva	RE	0.7	0.7	Normal
764	12	Children	Male	2018	Closed-globe injury	Undocumented	undetermined	conjunctiva	RE	0.7	0.7	Normal
765	31	Youth	Male	2018	Closed-globe injury	Undocumented	undetermined	face	RE	0.7	0.7	Normal
766	8	Children	Male	2019	Closed-globe injury	Undocumented	undetermined	conjunctiva	RE	0.7	0.7	Normal
767	24	Youth	Male	2019	Closed-globe injury	Undocumented	undetermined	conjunctiva	RE	0.7	0.7	Normal
768	16	Children	Female	2021	Closed-globe injury	Undocumented	undetermined	conjunctiva	RE	0.7	0.7	Normal
769	32	Youth	Male	2021	Closed-globe injury	Undocumented	undetermined	conjunctiva	RE	0.7	0.7	Normal
770	33	Youth	Male	2019	Open-globe injury	Rupture or blunt	undetermined	adnexa	RE	0.7	0.7	Normal
771	54	Adult	Female	2021	Open-globe injury	Rupture or blunt	undetermined	uvea	RE	0.7	0.7	Normal
772	25	Youth	Male	2018	Closed-globe injury	Undocumented	undetermined	face	BE	0.7	1	Normal
773	6	Children	Male	2017	Open-globe injury	Intraocular	undetermined	ac	BE	0.7	1	Normal
774	25	Youth	Male	2021	Closed-globe injury	Undocumented	undetermined	conjunctiva	LE	0.7	1	Normal
775	34	Youth	Male	2018	Closed-globe injury	Undocumented	chemical	cornea	LE	0.7	1	Normal
776	2	Children	Male	2018	Open-globe injury	Rupture or blunt	undetermined	head	LE	0.7	1	Normal
777	6	Children	Female	2017	Open-globe injury	Rupture or blunt	undetermined	globe	LE	0.7	1	Normal
778	8	Children	Male	2021	Open-globe injury	Penetrating	undetermined	cornea	LE	0.7	1	Normal
779	8	Children	Male	2021	Open-globe injury	Penetrating	undetermined	cornea	LE	0.7	1	Normal
780	7	Children	Male	2021	Open-globe injury	Penetrating	undetermined	sclera	LE	0.7	1	Normal
781	9	Children	Male	2017	Open-globe injury	Intraocular	undetermined	ac	LE	0.7	1	Normal
782	40	Adult	Male	2017	Closed-globe injury	Undocumented	undetermined	conjunctiva	RE	0.7	1	Normal
783	64	Elderly	Male	2017	Closed-globe injury	Undocumented	undetermined	conjunctiva	RE	0.7	1	Normal
784	14	Children	Female	2018	Closed-globe injury	Undocumented	undetermined	conjunctiva	RE	0.7	1	Normal
785	44	Adult	Male	2018	Closed-globe injury	Undocumented	undetermined	face	RE	0.7	1	Normal
786	44	Adult	Male	2019	Closed-globe injury	Undocumented	undetermined	cornea	RE	0.7	1	Normal
787	22	Youth	Male	2020	Closed-globe injury	Undocumented	undetermined	cornea	RE	0.7	1	Normal
788	24	Youth	Female	2021	Closed-globe injury	Undocumented	undetermined	conjunctiva	RE	0.7	1	Normal
789	41	Adult	Female	2021	Closed-globe injury	Undocumented	undetermined	conjunctiva	RE	0.7	1	Normal
790	31	Youth	Male	2021	Closed-globe injury	Undocumented	undetermined	conjunctiva	RE	0.7	1	Normal
791	31	Youth	Male	2021	Closed-globe injury	Undocumented	undetermined	conjunctiva	RE	0.7	1	Normal
792	33	Youth	Male	2021	Closed-globe injury	Undocumented	undetermined	conjunctiva	RE	0.7	1	Normal
793	29	Youth	Male	2019	Closed-globe injury	Undocumented	chemical	conjunctiva	RE	0.7	1	Normal
794	33	Youth	Female	2018	Closed-globe injury	Undocumented	chemical	conjunctiva	RE	0.7	1	Normal
795	55	Adult	Male	2018	Closed-globe injury	Undocumented	chemical	eyelids	RE	0.7	1	Normal
796	12	Children	Male	2021	Closed-globe injury	Undocumented	chemical	cornea	RE	0.7	1	Normal
797	35	Youth	Male	2018	Closed-globe injury	Undocumented	undetermined	eyelids	RE	0.7	1	Normal
798	10	Children	Female	2019	Closed-globe injury	Undocumented	undetermined	conjunctiva	RE	0.7	1	Normal
799	36	Adult	Male	2019	Closed-globe injury	Undocumented	undetermined	conjunctiva	RE	0.7	1	Normal
800	38	Adult	Male	2020	Closed-globe injury	Undocumented	undetermined	conjunctiva	RE	0.7	1	Normal
801	40	Adult	Male	2020	Closed-globe injury	Undocumented	undetermined	conjunctiva	RE	0.7	1	Normal
802	36	Adult	Male	2021	Closed-globe injury	Undocumented	undetermined	conjunctiva	RE	0.7	1	Normal
803	22	Youth	Female	2018	Open-globe injury	Rupture or blunt	undetermined	ac	RE	0.7	1	Normal
804	57	Adult	Female	2018	Open-globe injury	Rupture or blunt	undetermined	ac	RE	0.7	1	Normal
805	27	Youth	Male	2018	Open-globe injury	Rupture or blunt	undetermined	ac	RE	0.7	1	Normal
806	35	Youth	Male	2018	Open-globe injury	Rupture or blunt	undetermined	vitreous	RE	0.7	1	Normal
807	39	Adult	Male	2021	Open-globe injury	Rupture or blunt	undetermined	ac	RE	0.7	1	Normal
808	35	Youth	Female	2021	Open-globe injury	Rupture or blunt	undetermined	cornea	RE	0.7	1	Normal
809	25	Youth	Male	2021	Open-globe injury	Rupture or blunt	undetermined	cornea	RE	0.7	1	Normal
810	39	Adult	Male	2021	Open-globe injury	Rupture or blunt	undetermined	cornea	RE	0.7	1	Normal
811	8	Children	Female	2018	Open-globe injury	Rupture or blunt	undetermined	uvea	RE	0.7	1	Normal
812	20	Youth	Male	2021	Open-globe injury	Rupture or blunt	undetermined	uvea	RE	0.7	1	Normal
813	10	Children	Female	2017	Open-globe injury	Penetrating	undetermined	cornea	RE	0.7	1	Normal
814	5	Children	Female	2021	Open-globe injury	Penetrating	foreign body	cornea	RE	0.7	1	Normal
815	8	Children	Male	2021	Open-globe injury	Penetrating	undetermined	cornea	RE	0.7	1	Normal
816	36	Adult	Female	2017	Open-globe injury	Intraocular	undetermined	ac	RE	0.7	1	Normal
817	9	Children	Male	2020	Open-globe injury	Rupture or blunt	undetermined	adnexa	BE	0.5	0.5	Normal
818	10	Children	Male	2019	Closed-globe injury	Undocumented	chemical	sclera	BE	0.5	0.5	Normal
819	60	Elderly	Female	2018	Closed-globe injury	Undocumented	fall	adnexa	BE	0.5	0.5	Normal
820	26	Youth	Male	2019	Open-globe injury	Rupture or blunt	undetermined	face	BE	0.5	0.5	Normal
821	38	Adult	Male	2021	Open-globe injury	Rupture or blunt	undetermined	head	BE	0.5	0.5	Normal
822	12	Children	Female	2021	Open-globe injury	Rupture or blunt	undetermined	uvea	BE	0.5	0.5	Normal
823	20	Youth	Male	2019	Closed-globe injury	Undocumented	undetermined	eyelids	LE	0.5	0.5	Normal
824	4	Children	Female	2018	Open-globe injury	Rupture or blunt	undetermined	globe	LE	0.5	0.5	Normal
825	46	Adult	Female	2019	Open-globe injury	Rupture or blunt	undetermined	uvea	LE	0.5	0.5	Normal
826	4	Children	Male	2017	Open-globe injury	Perforating	foreign body	cornea	LE	0.5	0.5	Normal
827	6	Children	Female	2017	Open-globe injury	Perforating	undetermined	ac	RE	0.5	0.5	Normal
828	46	Adult	Female	2018	Closed-globe injury	Undocumented	undetermined	eyelids	LE	0.5	0.7	Normal
829	64	Elderly	Male	2021	Open-globe injury	Rupture or blunt	undetermined	optic nerve	LE	0.5	0.7	Normal
830	24	Youth	Male	2021	Closed-globe injury	Undocumented	chemical	face	RE	0.5	0.7	Normal
831	55	Adult	Female	2020	Closed-globe injury	Undocumented	chemical	cornea	RE	0.5	0.7	Normal
832	52	Adult	Male	2018	Closed-globe injury	Undocumented	undetermined	eyelids	RE	0.5	0.7	Normal
833	53	Adult	Male	2021	Closed-globe injury	Undocumented	undetermined	conjunctiva	RE	0.5	0.7	Normal
834	30	Youth	Male	2020	Closed-globe injury	Undocumented	undetermined	conjunctiva	RE	0.5	0.7	Normal
835	36	Adult	Male	2018	Open-globe injury	Rupture or blunt	undetermined	vitreous	RE	0.5	0.7	Normal
836	8	Children	Male	2019	Open-globe injury	Rupture or blunt	undetermined	vitreous	RE	0.5	0.7	Normal
837	26	Youth	Female	2021	Open-globe injury	Rupture or blunt	undetermined	ac	RE	0.5	0.7	Normal
838	22	Youth	Male	2021	Open-globe injury	Rupture or blunt	undetermined	ac	RE	0.5	0.7	Normal
839	37	Adult	Male	2018	Open-globe injury	Rupture or blunt	undetermined	orbit	BE	0.5	1	Normal
840	29	Youth	Female	2021	Open-globe injury	Rupture or blunt	undetermined	face	BE	0.5	1	Normal
841	5	Children	Male	2018	Open-globe injury	Rupture or blunt	undetermined	lens	LE	0.5	1	Normal
842	30	Youth	Female	2019	Closed-globe injury	Undocumented	undetermined	cornea	RE	0.5	1	Normal
843	31	Youth	Male	2019	Closed-globe injury	Undocumented	undetermined	cornea	RE	0.5	1	Normal
844	36	Adult	Male	2020	Closed-globe injury	Undocumented	undetermined	cornea	RE	0.5	1	Normal
845	35	Youth	Female	2019	Closed-globe injury	Undocumented	undetermined	eyelids	RE	0.5	1	Normal
846	37	Adult	Male	2018	Closed-globe injury	Undocumented	undetermined	conjunctiva	RE	0.5	1	Normal
847	43	Adult	Male	2017	Open-globe injury	Rupture or blunt	undetermined	cornea	RE	0.5	1	Normal
848	31	Youth	Female	2017	Open-globe injury	Rupture or blunt	undetermined	vitreous	RE	0.5	1	Normal
849	31	Youth	Male	2019	Open-globe injury	Rupture or blunt	undetermined	ac	RE	0.5	1	Normal
850	42	Adult	Male	2019	Open-globe injury	Rupture or blunt	undetermined	ac	RE	0.5	1	Normal
851	29	Youth	Female	2021	Open-globe injury	Rupture or blunt	undetermined	cornea	RE	0.5	1	Normal
852	10	Children	Male	2021	Open-globe injury	Rupture or blunt	undetermined	vitreous	RE	0.5	1	Normal
853	24	Youth	Male	2019	Open-globe injury	Rupture or blunt	undetermined	eyelids	RE	0.5	1	Normal
854	23	Youth	Male	2021	Open-globe injury	Rupture or blunt	undetermined	eyelids	RE	0.5	1	Normal
855	6	Children	Male	2021	Open-globe injury	Rupture or blunt	undetermined	lens	RE	0.5	1	Normal
856	55	Adult	Male	2021	Open-globe injury	Rupture or blunt	undetermined	lens	RE	0.5	1	Normal
857	31	Youth	Female	2018	Open-globe injury	Rupture or blunt	undetermined	uvea	RE	0.5	1	Normal
858	18	Youth	Male	2018	Open-globe injury	Rupture or blunt	undetermined	uvea	RE	0.5	1	Normal
859	33	Youth	Male	2019	Open-globe injury	Rupture or blunt	undetermined	uvea	RE	0.5	1	Normal
860	27	Youth	Male	2020	Open-globe injury	Rupture or blunt	undetermined	uvea	RE	0.5	1	Normal
861	32	Youth	Male	2020	Open-globe injury	Rupture or blunt	undetermined	uvea	RE	0.5	1	Normal
862	12	Children	Male	2017	Closed-globe injury	Undocumented	undetermined	eyelids	LE	0.2	1	Normal
863	3	Children	Female	2018	Open-globe injury	Rupture or blunt	undetermined	vitreous	LE	0.1	0.5	Normal
